# Supplementary material for: Systematic review on the laboratory methodology for conducting wastewater and environmental surveillance for Salmonella
Source: Front Public Health. 2026 Feb 23;14:1755256. doi: 10.3389/fpubh.2026.1755256 (PMC12968270; doi:10.3389/fpubh.2026.1755256)
Supplement: Supplementary file 1 [file Supplementary_file_1.xlsx]

## Sheet: Sheet1
Paper ID	Study ID	Method ID	Pathway	Sampling sites	Name of Country	Specific details on sampling sites	Sample type	Sample collection details	Frequency	Number of sampling sites	Specific details on sample type and collection	Sample handling	Specific details on sample handling	Sample processing	Specific details on sample processing	Sample testing	Specific details on sample testing	Limitations
Paper_001	Abraham D et al. 2025	Method_001	P5	Drain	India	Shallow open-drain channels draining upstream residential areas, flowing into STPs or dry riverbeds; 40 GIS-selected confluence points	Grab Sample	Grab sample: ~1 L	Monthly	40	Grab samples: n=520, collected 6–10 am	Not specified	NA	Filteration, Centrifugation	Pre-filtered using coffee filter, filtered using 0.45 μm membrane, eluted in Ringer’s lactate, centrifuged	Molecular (qPCR)	Quantitative multiplex PCR for ttr, tviB, staG; duplex qPCR for HF183; positivity defined as detection of all 3 targets; retesting done for improved sensitivity;	HlyE ELISA used for sero survey not specific to S. Typhi; temporal mismatch in ES and serosurvey; limited clinical case data; PCR false positives possible
		Method_002	P1				Trap Sample	Moore swabs: deployed for 48 hrs			Moore swabs: n=517; PPE used during collection			NA	Moore swab: incubated in UPE overnight, filtered	Culture (Enrichment), Molecular (qPCR)	Enrichment in Universal pre-enrichment broth; Filteration using 0.45 μm membrane; qPCR	Not Specified
Paper_002	Acheamfour CL et al. 2021	Method_003	P1	Freshwater source, Reclaimed water	United States of America	Surface water sites - three nontidal freshwater rivers, one tidal/brackish river; Reclaimed irrigation water -one; Sites were on the Eastern Shore of Maryland; Catchment of waterbodies defined	Trap Sample	0.1L, 1L, and 10L volumes collected; total 188 samples over 2 years	Surface water sites - Twice monthly in growing season, monthly in off-season; Reclaimed irrigation water - during growing season only	6	MMS constructed with cheesecloth in PVC cartridges; filtered via gravity (0.1L and 1L) and pump (10L); reclaimed water neutralized with sodium thiosulfate	Cold chain	Samples transported on ice in labelled Whirl-Pak bags	Swab processing	Universal preenrichment broth added to Moore swab bags and hand-massaged for 1 min	Culture (Enrichment, Selective enrichment, Selective culture), Molecular (PCR), Enumeration (MPN)	Enrichment in UPB; Selective enrichment in Tetrathionate Broth; Selective culture on XLT4 agar; Real-time multiplex PCR for identification; PCR confirmed sampels used for MPN quantification	Small and unequal sample sizes reduced statistical power
Paper_003	Agbo O et al. 2024	Method_004	P2	Drain	Nigeria	Four wastewater discharge points from two tertiary hospitals: NOHE Female Medical Ward (P1), NOHE Amenity Ward (P2), UNTH Post Natal Ward (P3), UNTH Male Medical Ward (P4)	Grab Sample	250 mL	Not specified	4	Samples collected within a 10-minute window at each discharge point to account for temporal variation; 20 wastewater samples, 5 samples from each of the 4 discharge points; Over a three-month period (January–March 2023)	Cold chain	Transported in cooler with ice packs (2°C–8°C); transport time < 2 hours; temperature logs maintained every 30 minutes	Serial dilution	Ten-fold dilution	Culture (Isolation), Biochemical identification (manual), Antimicrobial susceptibility(disc diffusion, broth microdilution), Molecular (ARG)	Samples in ten fold dilution is used to isolation on MacConkey Agar; Biochemical identification; AST using Kirby-Bauer, MIC for colistin resistance via broth microdilution, multiplex PCR for mcr-1, mcr-2, mcr-3	Small sample size, only two hospitals, possible selection and information bias
Paper_004	Allsing N et al. 2023	Method_005	P6	Drain, Estuary	United States of America	Six sites: TJ River Concrete Channel, Stewart’s Drain, Smuggler’s Gulch, Boca Rio (estuarine), Goat Canyon, Yogurt Canyon; all receive transboundary stormwater flows; all except Boca Rio are at the U.S.–Mexico border	Grab Sample	Volume not specified	Once	6	22 water samples from six sites collected on 22 Nov 2019, 6 Dec 2019, 12 Feb 2020, and 24 Feb 2020; Grab samples collected in sterile Whirl-Pak® bags, >24h post-rainfall; filtered using 0.22 µm Sterivex® filters	Cold chain	Transported in coolers with ice packs; immediately filtered	Filteration	Filtered through 0.22 µm Sterivex® filters until clogging	Sequencing (Untargeted metagenomics)	DNA extracted with Qiagen DNeasy® PowerWater® Sterivex® kit; sequenced with Illumina NextSeq 200 (25M reads); taxonomic classification with Kaiju	Detection does not confirm viability or infectious dose; possibility of false positives
Paper_005	Arvanitidou M et al. 1997	Method_006	P2	Freshwater source	Greece	Four rivers (Axios, Aliakmon, Nestos, Strymon) and one lake (Volvi) in northern Greece, samples collected monthly from surface layers (up to 30 cm below surface)	Grab sample	1000 ml in sterile amber glass bottles	Monthly	5	Surface water, collected from superficial layer up to 30 cm depth, using sterile 1L amber bottles	Not specified	NA	Filteration	Filtered through 0.45 μm membranes	Culture (Enrichment, Selective enrichment, Selective culture), Biochemical identification (manual), Serotyping (Kauffman-White), Antimicrobial susceptibility (disc diffusion)	Enrichment in Buffered peptone water; Selective enrichment in Selenite broth and RV broth; Selective culture on SS agar and BGD agar, Isolates identified biochemical and serological tests based on WHO, 1984 protocol	Not specified
Paper_006	Ballesteros-Nova NE et al. 2022	Method_007	P1	Freshwater source	Mexico	Sites ( rivers, dams, lakes, ponds, irrigation canals) were near food production areas (crop production, horticulture, animal husbandry, aquaculture); selection criteria included wadeable streams with public access and proximity to lab to enable processing within 24 h	Trap Sample	10L water samples filtered through MMS at 0.5 L/min	5 times between May and October 2019	69	MMS was tied to a stick to avoid sediment collection; peristaltic pump used for filtering; physicochemical parameters recorded onsite	Cold chain	Samples transported in insulated container with cooling gel pads; analyzed within 16 h	NA	NA	Culture (Enrichment, Selective enrichment, Selective culture), Molecular (PCR), Sequencing (WGS)	Enrichment in mBPW (200 mL), Selective enrichment in RVS and TT broths, plating on XLT-4 and CHROMagar Salmonella; invA gene PCR; sequencing on Illumina MiSeq using Nextera XT DNA prep kit	Only first two sampling rounds sequenced due to COVID-19; thus, persistence of strains in water bodies not addressed
Paper_007	Bell JB et al. 1980	Method_008	P3	Freshwater source, WWTP	Canada	Red River and Assiniboine River in Manitoba; 11 transects including quarterpoints; sewage effluents collected from 2 treatment plants in Winnipeg	Trap Sample	Moore swab deployed for 5 days	11 samplings across spring, summer, and fall 1978	11	Moore swabs for Salmonella; Ekman dredge for sediment	Not specified	NA	NA	NA	Culture (Enrichment, Selective enrichment, Selective culture), Biochemical identification (manual), Serotyping (Kauffman-White), Antimicrobial susceptibility (disc diffusion, Resistance transfer testing)	Selective enrichment in tetrathionate, selenite, and Rappaport broth; Selective culture on Taylor XLD agar and Brilliant green plates; Biochemical identification using phenylalanine deaminase, lysine decarboxylase, triple sugar iron, and o-nitrophenyl-β-D-galactopyranoside (β-galactosidase); Serotyping; antibiotic testing by disk diffusion; resistance transfer to E. coli and Salmonella recipients	Not specified
Paper_008	Berge ACB et al. 2006	Method_009	P3	WWTP	United States of America	Two municipal wastewater plants: one in Davis (low livestock, crop agriculture), one in Visalia (high livestock density, intense agriculture).	Composite Sample	1L sample	Weekly intervals during autumn 2002	2	Samples collected from influent wet well, flow proportional. 24-h flow-proportional composite samples (200 mL every 20,000 gal), collected into 11.4 L refrigerated container; 1 L transferred to sterile bottle.	Cold chain	Refrigerated during collection, chilled transport to lab within 24 hours	Filteration	Different volumes of sample (1, 3, 20, 40 mL) filtered with 0.45 µm filters	Culture (Enrichment, Selective enrichment, Selective culture), Biochemical identification (manual), Serotyping (Kauffman-White), Antimicrobial susceptibility (disc diffusion)	Enrichment of membrane in BPW; Selective enrichment in RV broth; Selective culture on XLD and Brilliant Green agar; Biochemical identification using triple sugar iron and urea agar, serogrouping with polyvalent antisera, serotyping via Kauffmann-White scheme, antibiograms using disc diffusion based on CLSI gudielines	Selective/enrichment methods prevented prevalence estimation; source of Salmonella not definitively human; no within-serovar ABR comparison possible.
Paper_009	Cangola J et al. 2025	Method_010	P2	Freshwater source	Ghana	Two sites in Tamale Metropolis: Zagyuri (farmers use wastewater from inoperable treatment plant) and Kobilmahagu (irrigation points downstream of urban drain channel)	Grab sample	1L	Monthly	6	Grab sampling (implied by manual collection in sterile 1L containers) at 3 points per site, collected in sterile 1L containers; Six triplicate samples per month (October–December)	Cold chain	Samples transported at 4°C	Serial dilution	Three-fold serial dilution	Culture (Selective enrichment, Selective culture), Biochemical identification (manual), Antimicrobial susceptibility (disc diffusion)	Selective culture of serialy diluted sample on HiCrome Coliform Agar; Selective enrichment of suspected Salmonella colonoies on MSRV mediium; enriched colonies selectively enriched on C:D sgar; Isolated colonies were tested biochemically; CLSI standard Kirby-Bauer testing; biochemical confirmation using indole, citrate, TSI tests	No molecular confirmation; resource limitations; used reference data from outside region for modeling; individual identification between Salmonella and Shigella not possible
Paper_010	Ceballos BSO et al. 2003	Method_011	NA	Freshwater source	Brazil	Urban river, Bodocongó River, 54.4 km stretch, 7 points (P1–P7) including sites near sewage discharge, rural runoff, and downstream wider, shallower regions with higher DO and EC.	Grab sample	5L water samples	Monthly	7	Samples taken monthly from seven specific km-marked locations along 54.4 km of river, each with different contamination profiles and flow characteristics; 98 total samples from Dec 1999 to Dec 2000	Not specified	NA	Filteration	Membrane Filteration (0.45 µm)	Culture (Enrichment, Selective enrichment, Selective culture), Biochemical identification (manual), Serotyping (Kauffman-White)	pre-enrichment in BPW, enrichment in Selenite Broth and RVB, plating on XLD and BG agar; biochemical and serological identification of isolates	Not specified
Paper_011	Chen Z et al. 2024	Method_012	NA	Freshwater source	Brazil, Chile, Mexico	Sites include rivers, canals, streams, ponds, dams; Agricultural regions in Central Mexico, Santiago Metropolitan Region (Chile), Region del Maule (Chile), Paraíba State (Brazil), and Rio de Janeiro (Brazil)	Trap Sample	On-site Filteration	Monthly sampling over 5–8 months/year	NA	Samples filtered using a peristaltic pump through Moore swabs on-site; volume varied between countries (10 L or 30 L); Chile and Mexico - 10 L filtered per sample; in triplicate; Brazil- 30 L; Mexico (n=689) and Chile (n=2036) from 2019 to 2022; Brazil (n =542) from 2021 to 2022	Cold chain	Samples transported on ice, Samples stored refrigerated and processed within 7 days	NA	NA	Culture (BAM), Molecular (PCR), Sequencing (WGS)	Modified FDA BAM protocol used; reference provided, but no detail given, invA gene PCR confirmation, WGS with Illumina NextSeq	COVID-19 caused sampling delays and changes; lack of representativeness for whole regions
Paper_012	Cheung S et al. 2025	Method_013	P6	Drain	Zimbabwe	Six suburbs in Harare, three high-income low-density and three low-income high-density; samples collected from manholes feeding into wastewater pump stations	Grab sample	6L	Three separate dates during April–May 2019	6	6L samples collected and filtered on-site via gravity using bag-mediated Filteration system (BMFS v.2)	Cold chain	Filters stored in cooler on ice and transported same day to University of Zimbabwe Virology Lab	Filteration, Elution, Concetration	Filteration was on-site; Elution from filter was done using 1.5% beef extract and 0.05M glycine twice; concentration done using skimmed milk, followed by centrifugation, the pellet were resuspended and extraction conducted at University of Zimbabwe Virology Lab, then shipped to the U.S. for sequencing	Sequencing (shotgun metagenomics)	Illumina NextSeq System; Qubit quantification, Illumina DNA Prep kit used	Small sample size, single season, lack of clinical comparison, limited taxonomic classification resolution
Paper_013	Chigwechokha et al. 2024	Method_014	P2	Drain	Malawi	3 locations (MUST campus, rural health clinic, QECH hospital); sampling from manholes, open drains, and access points before treatment/septic systems	Grab sample	Not specified	Weekly	8	Grab samples from final access points, laundry drains, manholes across various facility types (university, clinic, hospital); no sewage flow rate data available; Weekly collection for 9 weeks;same-day collection (mostly Tuesdays)	Cold chain	Transported in cooler boxes with ice packs; processed within 6 hours; stored at 4°C until processing	Dilution	Serial dilution (10-6 dilution factor) in 3% alkaline peptone water	Culture (Selective culture), Biochemical identification (manual), Molecular (PCR)	Dilutions cultured in triplicate on SS Agar; suspected colonies identified using biochemicals Simmons citrate agar, triple sugar iron, sulfide indole mobility medium; confirmed via RT-PCR using pathogen-specific primers (hlyA for V. cholerae, STY0201 for S. Typhi)	No limit of detection study; misidentification of Citrobacter as S. Typhi; PCR not in duplicates/triplicates due to resource constraints; sites with lower population may not have sufficient disease burden; Due to limited resources using clinical labs restricts frequent wastewater sampliing
Paper_014	Cho S et al. 2022	Method_015	P2	Freshwater source	United States of America	105 sites along Upper Oconee watershed, northeast Georgia; includes Middle Oconee River, North Oconee River, and tributaries; mixed land use (residential, agricultural, industrial, recreational, forested)	Grab sample	1L	Seasonal (12 events over 3 years,2015–2017)	105	Collected by volunteers; in situ temperature measured; precipitation data sourced online; varied number of samples per season (30-100)	Cold chain	Stored at 4°C, processed within 24 h of collection	Filteration	Water samples mixed with cellulose filter powder and filtered through a glass fiber filter preloaded with Cellulose filter powder	Culture (Enrichment, Selective enrichment, Selective culture), Biochemical identification (manual), Serotyping (SMART PCR), Molecular (ARG), Antimicrobial susceptibility (broth microdilution), Sequencing (WGS), Molecular other (PFGE)	Filter along with the powder was enriched in BPW; Selective enrichment in GN Hajna and tetrathionate broths; Selective culture on BGS and XLT4 agar; Biochemical identification on TSI and LIA; Serotyping using SMART PCR or by NVSL lab; MIC by Sensititre; PFGE with XbaI; 26 resistance gene PCR, sequencing	No clear epidemiological investigation to determine direction of transmission (environment to humans, or vice versa); low frequency of human matches for some Salmonella strains
Paper_015	Cho S et al. 2023	Method_016	P2	WWTP, Freshwater source	United States of America	Upper Oconee Watershed, Georgia, covering agricultural, forested, industrial, and residential areas; three specific WWTPs: Cedar Creek, Middle Oconee, and North Oconee	Grab sample	1L	Seasonal (Fall 2017 – Summer 2018)	57 surface water sites, 3 WWTPs	wastewater samples: 3 influent, 3 effluent per season; Samples and WWTP effluent filtered and enriched before testing, influents not filtered or enriched	Cold chain	Stored at 4°C and processed within 24 h	Filteration	Water samples mixed with cellulose filter powder and filtered	Culture (Enrichment, Selective enrichment, Selective culture), Biochemical identification (manual), Serotyping (SMART PCR), Molecular (ARG), Antimicrobial susceptibility (broth microdilution)	Enrichment of filter in BPW; Selective primary enrichment for Salmonella using GN and Tet broths, and Selective secondary enrichment on RV broth; Selective culture on BGS and XLT4 agars; Serotyping by SMART PCR; ESBL/CRE identification with chromogenic media, MIC by sensititer; PCR for 6 resistance genes, 26 antibiotics quantified by LC-MS/MS	Seasonal differences in methods for ARG detection, culture-based bias, inability to trace specific sources apart from WWTPs
Paper_016	Chukwu EE et al. 2024	Method_017	P2	Drain	Nigeria	40 wastewater canals across 20 Local Government Areas (2 canals per LGA) of Lagos State; selected canals had high human activity and proximity to communities	Grab sample	1L	One-time cross-sectional study (April–July 2022)	40	Wastewater samples were collected using wide-mouthed sterile bottles; 5 samples at different points per canal were pooled for analysis, aliquoted into four bottles	Cold chain	Transported immediately in ice boxes to the microbiology lab for storage and analysis	Filteration	Membrane Filteration (0.45 µm)	Culture (Enrichment, Selective enrichment, Selective culture), Biochemical identification (automatic), Antimicrobial susceptibility (disc diffusion), Molecular (ARG)	Enrichment of membrane in Cary Blair medium; Selective enrichment in Selenite F broth; Selective culture on SS agar; Biochemical identification not explained; AST using disk diffusion	Cross-sectional design limited temporal tracking; ARGs not detected from individual isolates; self-reported data limitations regarding descriptive epidemiology
Paper_017	Cioffi B et al. 2021	Method_018	P2	Seawater, WWTP discharge, Drains	Italy	27 sites in the Gulf of Naples along 75 km; includes outlets of Volturno River, Torre del Greco; proximity to mussel harvesting areas and natural mollusc banks; water sources includes WWTP discharge, untreated discharge, raw water, mixed water, rivers	Grab sample	1L	Twice a month; 6 times in 2019 and 3 times in 2020	27	Samples from various discharges (treated WWTP, emergency untreated discharge, rain drain and raw water, mixed waters; 225 samples: 144 (2019), 81 (2020); 10L sample for viruses, 1L for microbial analysis	Cold chain	Stored <1 day at 4°C before analysis	Filteration	ISO 1950:2013 Standard; Filteration through cellulose ester membrane with 0.45 µm porosity	Culture (Enrichment, Selective enrichment, Selective culture), Biochemical identification (manual, automatic), Serotyping (Kauffman-White), Antimicrobial susceptibility (broth microdilution)	Culture using ISO1950:2013 standard; Enrichment of membrane in BPW; Selective enrichment in RV broth and Muller-Kauffmann tetrathionate novobiocin broth; Selective culture on XLD and Brilliance Salmonella agar; Biochemical identification using ISO 19250:2013 standard, vitek(R)2 automated test, Serotyping; AST using Sensititer; samples from selected sites showing high viral contamination and chara…	COVID-19 lockdown limited sampling
Paper_018	Díaz-Palafox et al. 2023	Method_019	P2	WWTP	Mexico	Inlet and outlet of Saltillo WWTP (Dámaso Rodríguez González 750, Nuevo Centro Metropolitano, Saltillo, Coahuila)	Grab sample	100 mL	Not specified	2 (inlet and outlet)	Homogeneous-looking water selected; sample collected at three points in triplicate	Not specified	NA	Dilution	10X, 100X, 1000X serial dilutions	Culture (Isolation), Sequencing (metagenomics), Antimicrobial susceptibility (disc diffusion, automatic), Molecular (ARG)	Strain isolation through culture of raw sample, and 10X, 100X, 1000X serial dilutions on neutrient agar, colonies cultured on LB broth containing antibiotics for growing resistant bacteria, 16S rDNA sequencing for metagenomic analysis	Few studies on transcriptional behavior of ARGs for comparison; no full-scale community-based longitudinal assessment
Paper_019	Díaz-Torres O et al. 2020	Method_020	P2	Freshwater source	Mexico	Lake Zapotlán; 14 sites with 9 sites discharging wastewater into lake; 3 sites are wetlands, and 2 sites are lake center	Grab sample	No volume provided	Monthly, June–October 2016	14	Different depths used for lake vs tributaries; 30 cm depth for tributaries; 1–4 m for lake center, maximum depth of the lacustrine bed at the sampling site; 63 samples	Cold chain	Sterilized bags with sodium thiosulfate; stored at 4°C; processed within 24 h	NA	NA	Culture (Enrichment, Selective enrichment, Selective culture), Molecular (PCR), Serotyping (Kauffman-White), Antimicrobial susceptibility (disc diffusion), Molecular other (PFGE)	Enrichment in Buffered peptone water; Selective enrichment in Rappaport Vassiliadis R10 + Selenite Cystine broth; Selective culture on - HE and XLD agar; re-isolation, culture in Trypticase Soy broth; identification by PCR; Serotyping and AST using CLSI guidelines	Inability to measure physicochemical parameters at some sites (F–N), and during August, collection of sample at 30 cm depth in tributaries due to difficult access
Paper_020	Economou V et al. 2013	Method_021	P2	Freshwater source	Greece	Acheron and Kalamas rivers, Ionian Sea coasts; includes areas like Ammoudia beach, Igoumenitsa bay and port, Vatatsa lagoon. Sites are impacted by recreational activity, agricultural runoff, and wastewater discharge.	Grab sample	250 ml, 500 ml, 1000 ml, 2000 ml	Monthly	21	Samples taken 50 cm from bank, 20 cm deep, avoiding sediment disturbance; 240 samples over 12 months;	Cold chain	Transported at 4–5°C within 4 hours in insulated boxes	Filteration	Membrane Filteration (0.45 µm pore size filters)	Culture (Enrichment, Selective enrichment, Selective culture), Biochemical identification (automatic), Serotyping (Kauffman-White), Antimicrobial susceptibility (disc diffusion)	Enrichment of membrane using Buffered Peptone Water; Selective enrichment in Rappaport-Vassiliadis Broth, Selenite Cystine Broth; Selective culture on XLD and SS Agar; Biochemical identification using VITEK; Serotyping; AST using CLSI guidelines; Specifc media for multiple pathogens	No Campylobacter, E. coli O157:H7, Cryptosporidium, Giardia detected despite agricultural presence; weak correlations between pathogens and indicators
Paper_021	El-Tayeb MA et al. 2017	Method_022	NA	WWTP	Saudi Arabia	Samples were collected from Sewage Treatment Plant in Riyadh	Not specified	Not specified	Not specified	1	Samples collected under sterile conditions and transferred in cold box within 1–2 hours	Cold chain	Transferred to the laboratory in a cold box within 1–2 h	Dilution, Enrichment, Filteration	Serial dilution in peptone water	Culture (Selective enrichment, Selective culture), Biochemical identification (automatic), Sequencing (16S rDNA), Serotyping (Kauffman-White), Antimicrobial susceptibility (disc diffusion, automatic), Molecular (ARG)	Enrichment in each dilution in Selenite F broth; Selective culture on XLD and DCA agar; Biochemical tests using VITEK 2-C15 system, 16S rDNA sequencing; Serotyping; AST using automated Vitek 2-C15 system; PCR for resistance genes	Not specified
Paper_022	Espigares E et al. 2006	Method_023	P2	WWTP	Spain	Samples were taken from a municipal wastewater treatment plant in Granada, Southern Spain; both raw wastewater and effluent after aerobic biological treatment were sampled	Grab sample	Not specified	Not specified	1	Sampling over the period November 1999–March 2000; Two samples taken simultaneously within a 24 h period per sampling day; 42 samples (21 raw, 21 treated)	Not specified	NA	NA	NA	Culture (Selective enrichment, Selective culture), Biochemical identification (manual), Serotyping (Kauffman-White), Antimicrobial susceptibility (disc diffusion), Molecular other (Plasmid analysis)	Selective enrichment in Rappaport-Vassiliadis medium; Selective culture on SS agar; No details provided on characterization method; WHO and FDA guidelines used for AST	Not specified
Paper_023	Fu S et al. 2023	Method_024	P4	WWTP	China	WWTP in Lianhu District of Xi’an City serving ~1.1 million people; samples collected using autosamplers; domestic wastewater was 97% of total	Composite Sample	3L	Twice a week	1 site for MPWS; earlier validation in 3 cities (Xi’an, Guangzhou, Nanchang)	Autosamplers programmed to collect 30-min interval samples over 24 h	Cold chain	Samples transported on ice, stored at 4°C, processed within 3 days	Centrifugation, Filteration	200ml untreated wastewater centrifuged to remove impurities (1000g at 4 °C for 3 min), filteration through 0.45 µm cellulose nitrate membrane, bead beating for DNA extraction	Molecular (qPCR)	Custom TaqMan assays used MicroSEQ™ Salmonella spp. Detection Kit; RT-qPCR and qPCR in triplicates; internal controls IBV RNA and O. keta DNA spiked	Variability in faecal shedding rates and pathogen decay rates introduce modelling uncertainties
Paper_024	Goldblum ZS et al. 2024	Method_025	P4	WWTP	United States of America	Two rural facilities (WWTP-1 and WWTP-2) in central Pennsylvania; WWTP-1 serves ≈3,600 people, WWTP-2 serves ≈13,600 people; selected for convenience and domestic sewage focus	Composite Sample	120 mL	Twice a week	2	Composite wastewater samples collected twice weekly; convenience sampling based on lab proximity	Not specified	NA	Centrifugation, Filteration	Centrifuged at 5,000 g for 20 minutes at 4°C to remove debries; filtered through 0.45-μm filter	Culture (Enrichment, Selective enrichment, Selective culture), Molecular (PCR), Sequencing (WGS)	Enrichment of membrane in buffered peptone water with novobiocin; Selective enrichment on Tertrathionate broth and Rapport-Vassiliadis broth; Selective culture on XLD and Hektoen enteric agar; identification by PCR targeting invA gene; sequencing with Illumina MiSeq using Nextera XT kit	Study duration and timing affected by concurrent SARS-CoV-2 surveillance; protocols still being validated
Paper_025	Guruge SK et al. 2025	Method_026	P6	WWTP, Drain	Sri Lanka	Samples from 3 WWTPs (Pol-WWTP - hospital, Kan-WWTP - hospital-dominated, Mor-WWTP - municipal) and 2 untreated sources (hospital canal Kur-H and municipal Kur-M); located in Colombo, Kandy, Polonnaruwa, and Kurunegala	Composite Sample	2000 mL pooled wastewater samples; 500 mL sludge	One	5 (3 WWTPs, 2 untreated sources)	Composite samples every 3 hours, pooled for representativeness by grabbing sample every 3h from 8 AM to 8 PM); sludge collected from WWTPs	Cold chain	Transported under cold conditions within 24 hours, stored at –20°C	Filteration	Filter volume adjusted to avoid clogging; filters cut for DNA extraction; sludge used directly for DNA extraction	Sequencing (16S rRNA metagenomics)	16S rRNA gene amplicon sequencing, Nanopore (long-read) and Illumina (short-read) metagenomic sequencing; ARG quantification via ARG-OAP 2.2 and CARD database; MGEs annotated with mobileOG-db; genomic context via Proksee, Easyfig	Temporal variation not covered; single-season sampling
Paper_026	Guzman-Otazo J et al. 2019	Method_027	NA	Freshwater source	Bolivia	Sampling Point (SP1) 1: Exit point of freshwater reservoir (Incachaca, 4147 MASL); SP2: Urban site downstream of hospitals (Holguín, 3183 MASL); SP3: Agricultural area using river water for irrigation (Mecapaca, 2865 MASL); SP4: Urban tributary river (Jillusaya River, 3226 MASL)	Grab sample	200 mL	Monthly	4	Monthly sampling for 1 year (except January 2014)	Not specified	NA	Filteration, Sonication	0.45 μm filters; exact volume noted if filtes were clogged, filters were cut and stored at -70 °C for DNA extraction; Sonication of filters before extraction	Molecular (qPCR, ARG), Antimicrobial susceptibility (disc diffusion), Sequencing (WGS)	qPCR of 11 genes for multiple enteric pathogens; Isolates from previous study used for AST; PCR for ESBL and carbapenem genes; WGS for ESBL positive strain with Illumina MiSeq and CGE pipeline	qPCR cannot differentiate live/dead bacteria; limited detection of ESBL genes due to pre-selection by disk diffusion
Paper_027	Hasani K et al. 2023	Method_028	P2	WWTP	Iran	Samples taken from inlet, aeration lagoon, and effluent sections of Ardabil WWTP, the largest in Ardabil	Grab sample	500 mL	10 samplings	3	30 samples collected in 500 mL sterile bottles over 6 months (March–August 2019), immediately transferred for lab analysis	Cold chain	Samples transferred in cold box containers and stored at 4°C; processed within 2 hours	NA	NA	Culture (Enrichment, Isolation), Biochemical identification (manual), Molecular (ARG), Antimicrobial susceptibility (disc diffusion)	Enrichment of sample in double concentration Enterobacteriaceae Enrichment (EE) broth; Isolation on MacConkey agar; Biochemical characterization; PCR for bla_CTX-M, bla_TEM, bla_SHV, bla_OXA, bla_DHA, bla_FOX, etc., along with sequencing; antibiotic susceptibility by Kirby-Bauer	Effluent still contained resistant bacteria; WWTP efficiency insufficient to remove ARB
Paper_028	Ho Y-N et al. 2018	Method_029	P2	Freshwater source	Taiwan	34 sites on Puzih River (upstream, midstream, downstream) used for agriculture; 5 sites on Kaoping River weir—natural water sources for drinking water treatment	Grab sample	2000 mL	June–Sept 2010; August 2011	39 (34 Puzih + 5 Kaoping)	2000 mL water collected at each site using two sterilized polypropylene bottles; sampling depth ~20–30 cm to avoid surface debris and ensure uniformity; 1 L used for analysis	Not specified	NA	Filteration, Centrifugation	Filtered 1 L sample through 0.22 µm membrane; washed membrane filter with PBS; centrifuged PBS at 2600 ×g for 30 mins, concentrated to 10 mL	Culture (Enrichment, Selective enrichment, Selective culture), Molecular (PCR), Serotyping (Kauffman-White), Molecular other (PFGE), Antimicrobial susceptibility (broth microdilution)	Concentrated sample enriched in BPw; Selective enrichment on Rappaport-Vassiliadis (RV) broth; Selective culture on CHROMagar Salmonella agar followed by transfer of suspected colonies to XLD agar; invA gene detected using PCR; serotyping and genotyping (PFGE) of invA positive isolates; AST using CLSI guidelines	Not statistically significant for genotype invasiveness; no detection of some common clinical serovars in water
Paper_029	Hooban B et al. 2022	Method_030	P2	Sewage	Ireland	Samples collected across Galway City, Galway County, Fingal and Cork County. Sewage sampling included hospitals, nursing homes, airports, influent/effluent of WWTPs	Grab Sample	200 mL	Not specified	7	36 sewage samples collected during two periods: Aug 2019–Jan 2020; Feb–Nov 2020; 7 sites retained	Not specified	NA	NA	Sewage: direct swab plating; pre-enrichment for sequencing isolates in buffered peptone water	Culture (Selective culture), Phenotype other (MALDI-TOF), Antimicrobial susceptibility (disc diffusion), Molecular (ARG, Culture), Sequencing (WGS)	Selective culture of sewage directly on on CHROMagar mSuperCABRA, Brilliance ESBL agar, and McConkey's agar; Identification using MALDI-TOF; EUCAST & CLSI breakpoints used for antibiotic susceptibility; PCR targeting multiple beta-lactamase genes; whole-genome sequencing on selected isolates	No explicit limitations stated, but acknowledged limited detection under EU bathing water directives and call for year-round surveillance
Paper_030	Hooda Y et al. 2024	Method_031	NA	Sewage, Freshwater source	Bangladesh	Urban capital city Dhaka and rural district Mirzapur; sites selected based on accessibility, sewage drain (sewage) and lake, pond, river, stagnant water (surface water)	Grab sample	>10 ml	Not specified	Not specified	sample collected using sterile cup with rope; transferred into sterile bottle; 211 samples from Dhaka and 92 from Mirzapur; samples collected between August–December 2021	Not specified	NA	Centrifugation, Filteration	500x g centrifugation for 5 min, followed by 0.22 μm Filteration (stored at 4°C for up to 72 hours)	Bacteriophage (Phage isolation, Phage detection, Phage activity spectra, Phage diversity )	incubation in LB broth with host Salmonella typhi strain BRD948 for phage isolation, Chloroform vortexing to kill host bacteria; Double-layer agar method, host range assays, RFLP using NheI/XbaI for phage diversity	Limited sample numbers, flood-related gaps, BRD948 strain bias, low sewage sample representation in Mirzapur, no PCR comparison
Paper_031	Hu L et al. 2024	Method_032	NA	Freshwater source	China	Four ports in Shanghai: Baoshan (BG), Waigaoqiao Phase 6 (WGQ), Luojing (LJ), and Yanshan (YS). Portwater samples collected at upper (50 cm below surface), middle (between surface and bottom), and bottom (50 cm above sediments) layers.	Grab sample	15 L	Once	4	Upright water collector used three times; per site, mixed from 3 grabs using upright water collector; stored in 1L sterile brown polyethylene bottles; (July–September 2023)	Cold chain	Transported to lab within 2 hours at 4°C	Filteration	Sequential Filteration with 3 µm and 0.22 µm membranes; stored in centrifuge tubes for sequencing	Sequencing (metagenomics)	High-throughput metagenomic sequencing via Illumina HiSeq 2500	Not specified
Paper_032	Huang X et al. 2024	Method_033	P6	Freshwater source	Chile, Brazil	Sampling sites included Irrigation canals, rivers, creeks, reservoirs, ponds; Mapocho and Maipo river regions in Chile; Paraíba and Rio de Janeiro regions in Brazil; rural vs urban sites, stagnant vs flowing waters considered	Trap Sample	10 L per sample filtered	Monthly in Chile; year-round across all sites	4 main regions with multiple sites (not specified precisely per site in main text)	10L of water was filtered through MMS attached to peristaltic pump; MMS casettes kept in individual sterile zip-locked bags	Cold chain	Transported and stored at 4°C, processed within 1 week	Swab processing, Centrifugation	MMS stomach with PBS; centrifugation of contents at 5000 × g 10 min; pellet used for DNA extraction	Sequencing (metagenomics)	Illumina NextSeq 2000; 150 bp paired-end; ~20M reads/sample	Uniform Cyanobacteriota presence limited detection in stagnant water; some MAGs unclassified
Paper_033	Jahan F et al. 2025	Method_034	P5	Drain, Sewage	Bangladesh	11 sites across Dhaka (7 in Dhaka North at drain/canal endpoints, wastewater sites; 4 in Dhaka South at pumping stations, sewage sites; detailed site names: Basabo, Narinda, Saydabad, Faridabad, Mohammadpur, Uttara, Ashkona, Chamur Khan, Badda, Mirpur)	Grab sample	Not specified	Weekly	11	Grab samples collected weekly at fixed sites; two missed weeks due to heavy rain, detailed explaination on process of selection of site provided; Weekly collection for 54 weeks (565 samples total); 45 samples at Basabo, 52 from each of the other 10 sites	Not specified	No detailed description of cold chain or handling timeline;	Magnetic bead capture	Used Nanotrap® Microbiome A Particles, followed by nucleic acid extraction and inhibitor removal using kits	Molecular (qPCR)	Used pathogen-specific primers/probes, Bio-Rad CFX Opus 96 system, standard curves created from plasmids	Generalizability to other regions limited; grab sampling limitations; lack of fecal marker normalization; reliance on single meteorological station
Paper_034	Jiménez-Belengue A et al. 2012	Method_035	P2	WWTP	Spain	Two STPs in Comunitat Valenciana serving ~250,000 people each, equipped with UV disinfection (100mWs/cm²); STP2 also includes sand Filteration.	Grab sample	Not specified	Biweekly	2 treatment plants, multiple internal points (E, S, F, T)	45 samples total; 21 from STP1 and 24 from STP2 collected at multiple points (untreated, secondary, tertiary, sand filter). Samples collected aseptically in sterile disposable plastic containers and refrigerated before analysis.	Cold chain	Samples were refrigerated immediately post-collection before analysis.	Filteration	100 ml filtered	Culture (Enrichment, Selective enrichment, Selective culture), Biochemical identification (manual), Antimicrobial susceptibility (disc diffusion)	ISO 6579:2002 method used; Membrane enriched in Buffered Peptone Water (BPW); Selective enrichment in Rappaport–Vassiliadis Broth (RVB); Selective culture on XLD and Hektoen agar; Biochemical confirmation via glucose fermentation, urease, indole, and H2S production; AST using CLSI guidelines; Faecal coliforms detected via membrane Filteration and mFC agar.	Presence of pathogens even after tertiary treatment indicates insufficient efficiency of treatment processes.
Paper_035	Jokinen CC et al. 2010	Method_036	P2	WWTP	Canada	Sewage samples from Langley wastewater treatment plant and septic systems	Grab sample	Not specified	Once	1 WTP, 8 local septic systems	Collected from 30–100 cm depth using sterile autoclavable polyethylene bottles; 11 raw sewage samples; Six of the raw sewage samples were collected over three months from the Langley sewage treatment plant located approximately 5 km northeast of the watershed. The remaining five raw sewage samples were composites from eight different local septic systems located within Hopington aquifers A and B.	Cold chain	Samples placed on ice immediately after collection, transported and analyzed within 24 hours	Filteration	Vacuum Filteration of 500 ml sample through 0.45 µm filters; filters used for enrichment (BPW, BB), and nucleic acid preservation (GITC buffer)	Culture (Enrichment, Selective enrichment, Selective culture, Isolation), Biochemical identification (manual), Molecular (PCR), Serotyping (Kauffman-White)	Filter paper was immersed in 20 ml BPW for enrichment; 1ml of culture inoculated into 9 ml of tetrathionate broth and 0.1 ml was inoculated into 9.9ml Rappaport-Vsiiliadis broth; selective culture on modified semi-solid RV agar; motile bacteria were selectively cultured on BGS; BGS and MSRV subculture for isolation on MacConkey; Biochemical identification using Christensen's urea, triple sugar ir…	Host-specific Bacteroides markers often non-culturable
Paper_036	Jokinen CC et al. 2015	Method_037	P2	Freshwater source	Canada	27 sites across 5 agricultural watersheds: Sumas River (BC), Oldman River (AB), South Nation River (ON), Bras d’Henri/Fourchette Rivers (QC), Grand River (ON). Reference sites had minimal human/agricultural impact; agricultural sites had mixed uses including intensive poultry, cattle, swine.	Grab sample	500mL - 1L	Biweekly	27	Sampling in the Grand River from the fast-flowing portion of the river using a sampling pole, year-round. Sampling was conducted at other sites using gloves and hip waders at a depth of 20-30 cm, approximately 1-2 m from the shore, during periods when the waters were free from ice.	Cold chain	Samples placed on ice in insulated coolers immediately post-collection; analyzed within 24 hrs	Filteration	0.5L (other sites) water sample was filtered through 0.45 µm filter. 1L (Grand River) water sample water sample was filtered through 0.45 µm filter	Culture (Enrichment, Selective enrichment, Selective culture), Biochemical identification (manual), Molecular (PCR), Serotyping (Kauffman-White), Phenotype other (Phagetyping), Molecular other (PFGE), Antimicrobial susceptibility (automatic)	0.5L (other sites): Filter membrane was enriched in BPW; Selective enrichment in tetrathionate broth, and Rappaport-Vassiliadis broth; selective culture on Brilliant green sulpha (BGS) agar and modified semi-solid RV (MSRV) agar supplemented with novobiocin; from the motile edge of MSRV, bacteria were cultured on to BGS; suspected colonies from all three arms (TT-BGS, RV-BGS, and MSRV-BGS) were i…	Differences in filtered volumes may affect detection rates; AMR data not included for Grand River; fecal and sewage isolates only from Oldman River
Paper_037	Kawabe H et al. 2025	Method_038	NA	WWTP	United States of America	Wastewater from treatment plants in Washington	Not specified	Not specified	Not specified	1	10 wastewater samples; Wastewater centrifuged at 5000g for 20 min; soil and fecal samples processed with Qiagen kits.	Not specified	Not specified	Centrifugation	Wastewater centrifuged at 5000g for 20 min, resuspended in 200 µl supernatant	Molecular (Multiplex PCR), Sequencing (Nanopore and Illumina sequencing)	SAMRS-AEGIS primers, Nanopore MinION and Illumina NextSeq, TaqMan Array Cards used for validation	Not quantitative, sensitivity varies with target abundance, needs optimization for target numbers, doesn’t detect viability
Paper_038	Khalefa HS et al. 2021	Method_039	P2	Freshwater source	Egypt	Lake Qarun: enclosed, salty, eutrophic lake with wastewater discharge from El-Batts and El-Wadi drains	Grab sample	250 mL	Once	4	Water from surface using sterile glass bottles; 12 water samples (250 mL each collected from subsurface); one time collection during October 2018 to January 2019	Cold chain	Samples labeled and transported directly to lab in sterilized containers in iceboxes	Filteration	Filteration into 0.45 µm membranes to retain bacteria	Culture (Enrichment, Selective enrichment, Selective culture), Biochemical identification (automatic) Molecular (PCR)	Buffered peptone water for pre-enrichment of filter membrane; selective enrichment in Rappaport-Vassiliadis broth; Selective culture on XLD agar; biochemical tests using RapID ONE system, PCR for stn and invA genes; sequencing of stn gene	Not specified
Paper_039	Khan HA et al. 2024	Method_040	P2	Drain	Saudi Arabia	Samples were from Makkah and Jeddah, samples provided by the National Water Company in sterile polypropylene bags	Grab sample	Not specified	Once	Not specified	15 samples provided by the National Water Company in sterile polypropylene bags; September 2020 to February 2021 (single sampling campaign)	Cold chain	Transported in an ice box; bacterial examination initiated on the same day	NA	NA	Culture (Enrichment, Selective enrichment, Selective culture), Biochemical identification (manual, automatic), Antimicrobial susceptibility (disc diffusion) Sequencing (16S rDNA)	Enrichment in BPW; Selective enrichment in Rappaport-Vassiliadis broth; Selective culture on DC, XLD, and SS agar; culture on CHROMagar; Biochemical testing on Simmon's Citrate Agar, Triple sugar iron agar and API 20E and Vitek 2 Compact system; PCR amplification with 16S primers 27F/1492R; sequencing via Macrogen Inc.; BLAST and ClustalX used	Seasonal sampling may underestimate incidence; only fall-winter sampling conducted
Paper_040	Kim NY et al. 2023	Method_041	P5	WWTP	South Korea	Two WWTPs in Incheon (site A and site B); Site A: treats wastewater from 274,859 people; Site B: treats from 156,210 people; both in residential and industrial areas, but with no animal-related effluent.	Grab sample	2 L effluent collected aseptically in sterile bottles from each site once a month; 22 samples total (12 from A, 10 from B)	Monthly	2	Collected last week of each month; processed within 4 h; site A and B approx. 27 km apart	Processed within 4 hours	Samples were transported and processed within 4 hours post-collection	Sedimentation, Filteration, Filteration, UltraFilteration, Vortex with PBS	Sample kept at room temperature unperturbed for sedimentation of impurities, 1L filtered using 0.2 μm membrane; for pathogens >0.2 μm separated from filter membrane via vortexing	Molecular (RT-PCR BioFire FilmArray® panel)	GI pathogens tested via BioFire FilmArray (sensitivity 98.5%, specificity 99.2%)	Limited sample sites; detection limited to PCR only; treated effluent used (not raw sewage); possible degradation due to chemical/thermal treatment
Paper_041	Klangnurak W et al. 2025	Method_042	P6	Freshwater source	Thailand	Lam Takhong watercourse; ST1 (upstream): low agriculture, resorts, towns; ST2 (midstream): high agriculture and urban activity; ST3 (downstream): post-dam, no nearby agriculture/resorts	Grab sample	1L	Not specified	3	Grab samples at 30 cm below surface to minimize surface debris; sample collected using sterile plastic bags	Cold chain	Samples stored at 4°C and transported to lab within 24 h	Filteration	Filtered using Peristaltic Pump through 0.45 µm mixed cellulose ester membrane filters	Sequencing (shotgun metagenomics)	DNA extracted from membrane; Shotgun metagenomics using Illumina NovaSeq 6000 platform	Lack of biological replicates reduces generalizability
Paper_042	Kokkinos P et al. 2015	Method_043	NA	WWTP	Greece	Three WWTPs: Patras (urban, includes hospital sewage), Livadeia (small city, agricultural), Arachova (tourist resort); effluents reused or discharged to rivers or land	Grab sample	90 samples (1 L inlet, 10 L outlet) collected monthly (Jan–Dec 2013)	Monthly	3	Influent and effluent sampling from 3 WWTPs, seasonal coverage, volumes differ for inlet vs outlet	Not specified	Samples transferred immediately to labs; stored at −80°C for viral analysis	NA	DRAFT ISO 19250:2009 Standard	Culture (ISO 19250)	ISO standard followed	No ISO methods for parasites, fungi, viruses in sewage; high BOD affects chlorination efficacy; pathogens remain post-treatment
Paper_043	Kraft AL et al. 2023	Method_044	P2	Freshwater sources	United States of America	Phase 1 samples from Mid-Atlantic U.S. (site MA04); Phase 2 from creek near Laboratory B and pond near Laboratory D—both USDA ARS research facilities	Grab sample	1 L collected via peristaltic pump; 60 samples in Phase 1; 40 samples in Phase 2	Five sampling events (Phase 1); March and April 2022 (Phase 2)	3 in Phase 2 (MA04, creek, pond); 1 site (MA04) used repeatedly in Phase 1	Collected using sterile Masterflex tubing and sterile 1 L Nalgene bottles, cooled with wet ice and shipped overnight	Cold chain	Stored in coolers with wet ice; some samples stored at 4°C for up to 7 days before processing	Filteration	Filter 1 L of surface water containing 0.5 g Perlite through glass wool filter pre-loaded with 0.5g perlite	Culture (Enrichment, Selective enrichment, Selective culture), Biochemical identification (manual)	Enrichment of filter in 1x BPW; selective enrichment in TT broth, and GN Hajna Broth; Secondary selective enrichment in RV broth, Selective culture in XLT4 and BGS agar; biochemical confirmation on TSI and LIA slants	Recovery varied significantly by laboratory location, not method; highlights need for standardized training
Paper_044	Kryzanowski F et al. 2014	Method_045	NA	WWTP	Brazil	Five WWTPs in the São Paulo metropolitan region, with varied sludge treatment processes (e.g., lime stabilization, ferric chloride, polymers)	Sewage sludge	54 samples; monthly from Jan–Dec 2011; from 5 WWTPs	Monthly	5	Samples collected post-dewatering, stored in sterile plastic bottles, and transported chilled	Cold chain	Kept chilled during transport; analyzed within 24 hours	Dilution, Homogenization, Enrichment, Centrifugation	Diluted with buffered water; homogenized in a mixture	Culture (Enrichment, Selective culture), Biochemical identification (manual), Molecular (PCR), Molecular other (Plasmid analysis), Antimicrobial susceptibility (disc diffusion)	20, 10, and 1 ml of homogenate inoculated in three series of five tubes containng Tryptic Soy Broth; Selective culture in MSRV medium with novobiocin and malachite green; motile bacteria selective cultured on XLD agar, Biochemical identification, Serotyping, PCR	Limited number of strains serotyped; no differentiation of high vs. low molecular weight plasmids
Paper_045	Kuhn KG et al. 2023	Method_046	P4	WWTP	United States of America	10 to 32 wastewater treatment plants across 27 cities in Oklahoma, focusing on primary treatment plants serving the highest proportion of the city population	Composite Sample	Triplicate 32 mL subsamples; sample collection 1–2 times/week	Weekly or biweekly (Oklahoma City and Tulsa: twice/week, others: once/week)	Increased from 10 to 32	Time-weighted composite samples; collection tubing sanitized; chain-of-custody maintained	Cold chain	Samples kept at 1–6 °C; processed within 24h of collection	PEG precipitation, Centrifugation	Spiked with Bovine Coronavirus vaccine as process control; PEG precipitation at 4 °C overnight followed by centrifuging at 14,600×g for 45 min at 4 °C	Molecular (qPCR)	Salmonella detected by qPCR for invA, standard curve containing 5 µL of 101, 102, 103, 104, and 105 copies of a DNA fragment (gBlock, IDT) in triplicate.	Species/serotypes not differentiated; aggregation of data could miss local trends; possible non-human source contribution; no adjustment for sewer flow rates
Paper_046	LeBoa C et al. 2023	Method_047	P5	Freshwater source	Nepal	380 river samples from 19 sentinel sites (upstream, city center, downstream); rivers sampled along the Bagmati and Punyamata rivers. Locations included upstream of major city center with sparse settlement, sample locations within dense population areas, sample locations in agricultural areas	Grab Sample	50 mL river water	Monthly for rivers	19 river sites	River water: directly collected into 50 ml Falcon tubes	Cold chain	Placed in bags on ice immediately after collection and transported to lab; negative field control by pouring sterilized distilled water into Falcon tube	Centrifugation	Differential centrifugation - 2000 rpm for 1 min to separate larger debris, 4000 rpm for 25 min to obtain bacterial pallet, pallet resuspended in 0.5 ml of sterile water	Culture (Enrichment), Molecular (qPCR)	Enrichment of 0.5 ml of processed sample in 10 ml Selenite F broth; DNA extraction at time t=0 and t=16 h from Selenite F Broth culture, RT-PCR using published primers/probes; 40 cyclesr; Ct cutoff: 35; tested for S. Typhi and S. Paratyphi A	River positivity may not directly imply exposure risk
Paper_047	Li N et al. 2025	Method_048	P2	WWTP	United States of America	Three municipal WWTPs in Florida: WWTP1 (urban, 55 MGD), WWTP2 (suburban, 30 MGD), WWTP3 (suburban, 13 MGD); each with influent and effluent (pre-/post-disinfection).	Grab Sample	Volume not specified	Not specified	3 WWTPs	Sampling from influent (post-grit removal) and effluent (post-UV or chlorine disinfection); effluent filtered (200 mL)	Not specified	Effluent incubated post-Filteration; influent plated directly; incubation at 37°C for 24 h	NA	NA	Culture (Isolation, Selective culture) Sequencing(16S rRNA, WGS), Antimicrobial susceptibility (automatic)	Only for influent - Direct V3–V4 16S rRNA amplicon sequencing (Illumina MiSeq); Culture on Tryptic Soy Agar for isolation, subsequent selective culture on ia. The selective and differential media used in this study included Bismuth Sulfite Agar (BSA), Cetrimide agar, Eosin Methylene Blue (EMB) agar, MacConkey agar, Mannitol Salt Agar (MSA), Salmonella-Shigella (SS) agar, Xylose Lysine Deoxycholat…	Not specified
Paper_048	Liu P et al. 2021	Method_049	P1	Drain, Sewage Pumping Station	India, Bangladesh	Kolkata: Palmer’s Bridge, Ambedkar, Topsia stations serving defined wards; Dhaka: drains and canals in Mirpur, a densely populated low-income area	Trap Sample	Moore swab: immersed 24 h	Weekly (Moore swabs)	3 sewage pumping stations (Kolkata), unspecified number in Dhaka	Moore Swab collected from Kolkata sites	Not specified	NA	NA	Grab sample underwent ultraFilteration, 5–20 L concentrated using a hollow-fiber filter; PEG precipitation of retentate and eluent samples using PEG 8000 precipitationovernight; centrifuged at 12,000g	Culture (Enrichment), Molecular (qPCR)	Enrichment in universal pre-enrichment broth; followed by filteration through 0.45 µm filter; DNA extraction from filter membrane; Primers for ST stgA and SPA intergenic regions; Bio-Rad CFX96 thermocycler	Moore swabs require two visits; presence/absence only; UF has ~2 log10 loss; PCR cannot distinguish infectious cells
		Method_050	P5				Grab sample	20 L drain/canal samples	unclear for grab samples		Grab samples collevted from Dhaka sites			UltraFilteration, PEG precipitation, Centrifugation	NA	Molecular (qPCR)
Paper_049	Mafu NC et al. 2009	Method_051	P2	WWTP	South Africa	Fort Hare WWTP (Alice), Amalinda WWTP (East London), Schornville WWTP (King Williams Town), Gogogo and Tyume Rivers (domestic water)	Grab sample	1 L samples collected in sterile Nalgene bottles	Not specified	3 (with multiple sites within each WWTP)	Transported on ice in cooler boxes to the lab	Cold chain	Transported on ice to lab at University of Fort Hare	Centrifugation	500 ml sample centrifuged at 3500 ×g for 25 min	Culture (Selective enrichment, Selective culture), Biochemical identification (automatic), Antimicrobial susceptibility (disc diffusion), Molecular other (DNA fingerprinting)	Selective enrichment in 1:1 ratio in tetrathionate broth; Isolation on XLD agar; gram staining, confirmed using API 20E kit; DNA fingerprinting using restriction digestion analysis	Not specified
Paper_050	Malayil L et al. 2022	Method_052	P6	Recycled and Freshwater source	United States of America	22 sites across Mid-Atlantic (12) and Southwest (10) regions; included spigots at municipal wastewater facilities, river water, pond water, etc.; used for or potentially usable for food crop irrigation	Grab sample	1 L water samples collected using sterile 1L polypropylene bottles; 410 samples collected	Bimonthly (May–October); Monthly (November–April)	22	Surface water sampled 15–30 cm below surface; spigot samples allowed to run 1 min before collection; sampling conducted over 2 years (2016–2018)	Cold chain	Samples transported immediately on ice to the lab; processed within 24 h	Filteration	500 mL split and filtered through 0.22 μm filters; filters stored at 4°C then −80°C after slicing; number of filters used depended on turbidity of dample	Sequencing (16s RNA targeted, metagenomics)	16S rRNA V3-V4 hypervariable region amplified using 319F/806R primers; 110 samples selected for metagenomics sequencing	Metagenomic methods cannot confirm viability; limited Southwest samples due to cost; PCR amplification biases
Paper_051	Masarikova M et al. 2016	Method_053	P3	WWTP	Czech Republic	WWTP in Brno discharges into the Svratka River	Trap Sample	37 Moore swab wastewater samples	Weekly (from March to December 2012)	1	Moore swabs were exposed for 7 days in treated wastewater at WWTP outflow;	Not specified	Swabs placed in sterile flasks and transported to lab post-exposure/collection	NA	NA	Culture (Enrichment, Selective enrichment, Selective culture), Phenotype other (MALDI-TOF), Serotyping (Kauffman-White), Phenotype other (Phagetyping), Antimicrobial susceptibility (disc diffusion), Molecular (ARG), Molecular other (PFGE)	Enrichment in BPW; selective enrichment in MSRV agar with novobiocin; selective culture on XLD agar, Culture on Columbia blood agar; MALDI-TOF for ID; slide agglutination per Kauffmann-White-LeMinor scheme; PFGE using XbaI; PCR for multiple AMR genes and integrons	Distance between WWTP and gull colony may limit direct transmission inference; sampling methods may not detect all serotypes
Paper_052	Meena B et al. 2020	Method_054	P2	Seawater	India	Five stations: Flat Bay, Minnie Bay, Junglighat Bay, Phoenix Bay, Aberdeen Bay; inner to open sea gradient; impacted by Port Blair urban runoff and tidal influences; Bay areas affected by anthropogenic activities	Grab Sample	Water and sediment collected during low and high tide	January 2019, high and low tide (seasonal sampling)	5	Samples from surface water (0.3 m depth), sediments, collected under USEPA guidelines, low/high tide variation, triplicates	Cold chain	Transported in ice box, processed within 4 hours of collection	Filteration	Filtered through 0.22 μm membrane filters, placed on HiCrome Salmonella agar; selective and biochemical testing	Culture (Selective enrichment), Biochemical identification (manual), Molecular (PCR), Sequencing (16S rDNA, Biomarker sequencing)	Membrane filters were placed on HiCrome Salmonella agar; selective plating (BGA, BSA, HEA, XLD), biochemical tests for confirmation, PCR for virulence genes, 16S rDNA, sequencing for biomarjers and 16S rDNA	Limited geographic and temporal scope, false positives in some bays, no growth at extreme NaCl concentrations
Paper_053	Mendoza-Guido B et al. 2024	Method_055	P2	Freshwater source	Costa Rica	Three sites along the Virilla River (a tropical river in Costa Rica) representing a gradient of urban pollution; Site 1: least contaminated near river source; Site 2: urban area; Site 3: downstream of a wastewater treatment plant ("Los Tajos") with highest contamination	Grab sample	Not specified	Not specified	3	Surface water samples collected on 3 separate days using sterile containers	Same day processing	Transported to lab the same day	Filteration	Prefilteration through glass fiber, and filteration through 0.2 µm membranes	Culture (Selective enrichment, Selective culture), Biochemical identification (automatic), Sequencing (WGS), Antimicrobial susceptibility (automatic), Molecular (ARG)	Selective enrichment of membrane in Lauryl broth; Selective culture in Levine agar and MacConkey agar; Identification using API 20E system; Phenotypic resistance tested with VITEK2 (MIC testing); PCR for ARG identification, WGS identify plasmid-borne ARGs and their association with resistance phenotypes	No statistical significance in plasmid numbers between sites; MOB-suite might miss some mobile elements; Illumina limitations for plasmid reconstruction; limited sample size
Paper_054	M'ikanatha NM et al. 2024	Method_056	P4	WWTP	United States of America	Two facilities in rural central Pennsylvania serving ~17,182 residents, including a jail and processing center; only domestic sewage, no stormwater or industrial waste	Composite Sample	~1 L	Twice weekly	2	Collected upstream of the primary clarifier using EPA protocols; volume approx. 1 L flow-proportional 24h composite samples; sampler took 500 mL for each 50,000 gallons; 2 samples/week during June 13–29, 2022	Cold chain	Stored at 4°C in the dark, transported on ice to the lab within 48 h	Centrifugation, Filteration	120 mL centrifuged at 5,000×g for 20 min at 4°C, filtered supernatant through 0.45 µm membrane	Culture (Enrichment, Selective enrichment, Isolation), Molecular (PCR), Sequencing (WGS)	Enrichment of membrane on BPW; Selective enrichment on tetrathionate broth and RVB; Selective culture on XLD and Hektoen agar; PCR for invA gene, WGS on Illumina MiSeq	Only 2 sampling sites, short sampling duration (<1 month), convenience-based selection, unconfirmed non-human contribution to sewage
Paper_055	Mondal L et al. 2024	Method_057	P2	Freshwater source	Bangladesh	Shahidullah Hall Pond, Jagannath Hall Pond, Zahurul Haque Hall Pond, Ramna Temple Pond, Azimpur Pond, Dhanmondi Lake, Hatirjheel Lake, Gulshan Lake, Buriganga River (Sadar ghat), Shitalakshya River	Grab Sample	No volume mentioned	Bi-seasonal (Rainy and Winter)	10	Disinfected bottles with ethanol used, samples collected in summer and winter months, Collected during June to December 2022	Not specified	NA	Serial dilution, Centrifugation, Filteration	NA	Culture (Selective culture), Biochemical identification (not specified), Antimicrobial susceptibility (disc diffusion), Cytotoxicity	CLSI guidelines for antibiotic sensitivity, DMEM for Vero cells, light microscopy for cytotoxicity	Not specified
Paper_056	Moriñigo MA et al., 1990	Method_058	P2	Freshwater source, Seawater	Spain	Zone 1 - Guadalhorce River receiving sewage from small village; Zone 2 - marine zone near river mouth receiving industrial and domestic waste; Zone 3 - marine zone influenced by sewage outfall located in Fuengirola submarine outfall (1100m from beach, 30m depth)	Grab Sample	1000 ml bottles, superficial layer (up to 30 cm)	Monthly (Zones 1 & 2), every 15 days (Zone 3)	Zone 1: 5; Zone 2: 6; Zone 3: 7	Samples from superficial water layer; collection from launch in plume origin; sterile amber glass bottles	Not specified	NA	NA	referenced but not defined	Culture (not specified), Biochemical identification (manual, automatic), (disc diffusion), Antimicrobial susceptibility (disc diffusion)	referenced but not explained (culture, manual biochemical testing); automated biochemical testing using API 20-E system; Sensitivity testing with disk diffusion per National Committee for Clinical Laboratory Standards; 14 antibiotics tested using Mueller-Hinton agar, BioMerieux disks	Not specified
Paper_057	Odjadjare EC et al. 2015	Method_059	P2	WWTP	South Africa	Two WWTPs (NWWTW and NGWTP) discharging into Umgeni and Aller rivers respectively; sampling before chlorination, after chlorination, 500m upstream, and 500m downstream	Grab sample	approx 4 L	Monthly (between March 2012 and February 2013)	8 (4 sites per plant: before chlorination, discharge point after chlorination, 500 meters upstream, and 500 meters downstream)	5LContainers rinsed with deionized water and ethanol, then with sample water before collection; ¾ filled, at a depth of 1 meter	Cold chain	Samples placed in ice packs and transported to lab; processed within 24 h	Filteration	Salmonella count: 50 mL (1:10 diluted sewage) filtered via 0.45 μm membranes	Culture (Enrichment, Selective enrichment, Selective culture), Biochemical identification (manual), Molecular (PCR, virulence marker PCR), Antimicrobial susceptibility(disc diffusion)	Salmonella count: place membrane on SS agar, presumptive Salmonella colonies counted; Salmonella isolation: Enrichment of 25 ml sample on 250 ml BPW, selective enrichment on RV Soy broth; Selective culture on Salmonella chromogenic agar, biochemical tests (TSI, citrate, LIA, urea), PCR confirmation by invA gene, virulence marker PCR (spiC, misL, orfL, pipD), antibiotic susceptibility	Not specified
Paper_058	Okorie CN et al. 2024	Method_060	P4	Freshwater source	Nigeria	Ekulu River in Enugu, polluted by anthropogenic activities and is used for drinking, recreation, domestic use, irrigation; receives effluents from abattoirs, piggery, sewage, car washing, industries	Composite Sample	2L samples	Once monthly (September 2021 to June 2022)	8 (mentioned in abstract)	Duplicate composite samples collected using 2L screw-capped bottles, between 8 a.m. and 1 p.m. over 5 hours, transported in lightproof insulated boxes with ice packs	Cold chain	Transported in lightproof insulated boxes with ice packs, stored at -4°C, processed within 8 hours	NA	NA	Culture (Enrichment, Selective enrichment, Selective culture), Biochemical identification (manual), Molecular (PCR), Sequencing (16S rRNA), Antimicrobial susceptibility (disc diffusion)	Enrichment in buffered peptone water, selective enrichment in Rappaport-Vasiliadis broth, Selective culture on Salmonella-Shigella agar; Biochemical tests (catalase, oxidase, coagulase, blood hemolysis, VP, citrate, glucose fermentation, sucrose, mannitol, lactose, xylose, urease, IMVIC), PCR (?), Sequencing (16S rRNA), antibiotic susceptibility using Kirby-Bauer	Not specified
Paper_059	Oktaria V et al. 2025	Method_061	P5	WWTP, Drain, Freshwater source	Indonesia	Sites included urban, semi-urban, and rural areas; included public congregation points like markets, schools, and informal settlements. Wastewater samples were collected from the central WWTP (inlet), community WWTPs (inlet), from sites where people commonly congregate (traditional markets, apartments/flats, dormitories, schools, and factories) and from the river where it passes through densely p…	Grab Sample	500 mL from WWTPs and manholes; 2000 mL from river	Fortnightly	18	Each site was sampled through either Grab or Trap sampling; The grab samples and passive samplers were collected at the same time between 7 a.m. and 10 a.m.	Cold chain	Samples immediately placed in a cool box; Transported on ice at 2–8°C within 4h of collection to lab	Filteration	Filtered using 0.45 μm cellulose nitrate membrane	Molecular (qPCR)	Multiplex qPCR targeting ttr, tviB, and staG genes; HF183 used for human fecal confirmation; extraction and inhibition control included;	Lack of accurate clinical prevalence data for correlation; one site discontinued; difficulty comparing concentration between sampling methods; lack of Moore Swab testing
		Method_062	P1				Trap Sample	Passive sampler deployed for 24h with q-tip, gauze swab, electronegative membranes						NA	The passive sampler was opened to collect filter membrane and q-tips; All membranes and q-tips stored at −80°C until DNA extraction	Molecular (qPCR)
Paper_060	Olawale SI et al. 2020	Method_063	P2	Drain	Nigeria	Wastewater collected from drains at four abattoirs in Ilorin, Nigeria: Abubakar Saraki Olusola (main/small drain), Ojatuntun (near/far point), Mandate Ultramodern market (near/far), KAS Ventures, Balogun (first/second drain)	Grab sample	No volume mentioned	Two sampling periods (January and March 2018)	8 (4 abattoirs with 2 points each)	16 wastewater samples: two samples per abattoir collected over two periods (January and March 2018)	Cold chain	Samples were transported quickly in ice chests to the laboratory	Dilution	Serial dilution and pour/spread plate methods used; selective media used for enumeration and isolation	Culture (Selective culture), Biochemical identification (automatic), Antimicrobial susceptibility (disc diffusion)	Selective culture on XLD agar using different dilutions; biochemical identification of gram negative bacilli using Oxoid Microbact identification kit 24E; Identification of antibiotic resistance gene on plasmid	Not specified
Paper_061	Onuoha SC 2017	Method_064	P2	Freshwater source	Nigeria	Okpu, Ohino-Ngodo, and Ngwogo streams in Afikpo, Ebonyi State; streams flow through city and the outskirts; exposed to human/animal waste, runoff, near pit toilets and refuse dumps	Grab sample	No volume mentioned	Not specified	3	Water collected directly in sterile containers between 8.00 - 11.59 am	Cold chain	Samples transported on ice to laboratory	Filteration	100 mL volumes filtered through 0.45 μm membrane; plated on nutrient media	Culture (Isolation, Selective culture), Biochemical identification (manual), Antimicrobial susceptibility (disc diffusion)	Filter membrane placed on nutrient media (?) for isolation; Selective culture on Salmonella-Shigella agar; characterization using Gram reaction and biochemical tests (catalase, motility, oxidase, citrate, indole, MR-VP, urease, hydrogen sulphide production, sugar fermentation); antibiotic susceptibility via CLSI-guided disc diffusion	Short sampling period (no seasonal variation); limited antimicrobial agents due to unavailability; fewer isolates than expected
Paper_062	Ooms D et al. 2024	Method_065	P2	Wastewater ship tank, freshwater ship tank	Netherlands	Retired river cruise ship used to house asylum seekers; freshwater and wastewater tanks shared a corroded common wall enabling contamination	Grab sample	0.5–5 L water	One-time investigation with multiple visits in April and May	4	6 samples	Not specified	NA	Filteration	Filtered through a polycarbonate membrane filter with pore size 0.2 µm	Culture (Selective enrichment, Selective culture), Serotyping (Kauffman-White), Molecular (qPCR), Phenotype other( MALDI-TOF), Sequencing (WGS)	Selective enrichment of inoculum from filter paper dipped in PBS in Selenite Cystine brotj; selective culture on BGA, SS and MAC-S agar; identification using multiplex Salmonella qPCR (ttr gene), followed by selective culturing and serotyping, identification via MALDI-TOF	Incomplete technical blueprints of ship available; S. Typhi detection is difficult even in endemic locations, chlorination was done before sampling; possible underestimation due to questionnaire non-response
Paper_063	Owusu M et al. 2025	Method_066	P5	Drains	Ghana	40 ES sites selected from 30 clusters in peri-urban (Agogo) and rural towns (Hwidiem, Domeabra, Juansa); validated at wastewater confluence points	Grab sample	Sample collected in 1L bottles	Monthly	40	720 samples: 240 GS and 480 MS; MS were placed 24h before collection; both GS and MS were collected simultaneously during initial 6 months; MS were placed in Universal pre-enrichment broth at collection	Cold chain	Samples transported to the lab via cold chain	Filteration, Centrifugation	Moore swab - Incubated in UPE media, filtered through 0.45 µm membrane, membrane cut into pieces and stored for extraction. Grab sample - Sample filtered on arrival using upto 5 filters , massaged in Ringer’s lactate, centrifuged; pellets stored at -20°C	Molecular (qPCR)	qPCR for ttr, staG, tviB genes; Human marker HF183 also tested	Non-specific amplification in wastewater may result in false positivity in qPCR; unblinded trial may influence shedding patterns
		Method_067	P1				Trap Sample	Moore swab placed 24h prior in wastewater						NA	NA	Culture (Enrichment) Molecular (qPCR)
Paper_064	Pignato S et al. 2010	Method_068	NA	WWTP	Italy	Samples were collected from municipal treatment plants in Caltagirone and San Michele di Ganzaria (eastern Sicily); no animal or farm waste inflows.	Not specified	108 wastewater samples collected over one year: 36 each from crude, treated, and refined wastewater.	Biweekly at Plant A and monthly at Plant B.	Two wastewater plants in two towns.	No wastes from farms or slaughterhouses inflowed to the urban wastewater that were treated in the two plants	Not specified	Not specified	NA	NA	Culture (Enrichment, Selective enrichment, Selective culture), Biochemical identification (automatic), Serotyping (Kauffman-White), Antimicrobial susceptibility (disc diffusion), Molecular (ARG), Sequencing	Samples for Salmonella processed using Salmosyst system with broth base (for enrichment)and selective tablets (for selective enrichment), followed by Rambach agar plating (Selective culture), Biochemical identification using API 20E; resistance profile using disk diffusion; PCR for ARG, sequencing for ARG	Antibiotic concentrations used were higher than cutoff to avoid ambiguity, which might have underestimated resistance.
Paper_065	Rahim K et al. 2024	Method_069	P2	Drain	Pakistan	Site was selected at the junction of sewage water and Sutlej River in urban Bahawalpur	Grab Sample	No volume specified	One time	36	36 sites spread across various critical points; 26 from efflux, 10 from receiving water; samples collected using sterilized plastic containers rinsed with sampling water, sealed and protected from sunlight	Cold chain	Transported at 4°C, analyzed within 24 hours	NA	NA	Culture (Enrichment, Isolation), Biochemical identification (manual), Antimicrobial susceptibility (disc diffusion), Molecular (16S RNA PCR, ARG), Sequencing (ARG)	Enrichment of sample in peptone water; isolation on Blood agar, MacConkey agar, and CLED agar plates; Biochemical confirmation including oxidase, urease, TSI, indole, methyl red, VP, and citrate test; AST using CLSI guidelines; DNA isolated using boiling of culture, followed by centrifugation, DNA in supernatant was tested using PCR for 16S rRNA & ARG; ARG sequencing	Small sample size, limited geographic coverage
Paper_066	Rigby J et al. 2022	Method_070	P2	Freshwater source, WWTP, Drain	Malawi	Sampling sites selected based on geospatial data of typhoid patients; included downstream river junctions, WWTP which eluted into Mudi river, and urban communities (Zingwangwe, Ndirande, Mbayani)	Grab sample	592 samples; 532 grab (1L water), 60 trap (41 biofilms, 19 Moore swabs)	Over 3-month and extended period June 2019 to Jan 2020	80 (10 sample collection sites across 8 locations)	Grab samples are direct 1L water samples; trap samples are biofilms (2–5 cm rocks) and Moore swabs deployed 48–72 hrs	Not specified	NA	Filteration	Filteration through 0.45 µm membrane, inoculated in 10 mL broth	Culture (Enrichment, Selective enrichment, Selective culture), Biochemical identification (automatic), Molecular (qPCR), Antimicrobial susceptibility (disc diffusion)	Enrichment in 2% bile broth (Filter membrane for Grab sample, Moore swab); selective enrichment in Selenite F broth; Selective culture on mCASE agar; biochemical identification using API 20E, Serology, qPCR confirmed by detecting ttr, staG, tviB; antibiotic sensitivity	Limited Moore swab recovery, no comparator testing for sensitivity/specificity, assumption of hotspot stability; no information on how long S Typhi survives in biofilms
		Method_071	P3				Trap Sample							NA	NA	Culture (Enrichment, Selective enrichment, Selective culture), Biochemical identification (automatic), Molecular (qPCR), Antimicrobial susceptibility (disc diffusion)
Paper_067	Salih H et al. 2022	Method_072	P6	Drain	Turkey	Sewage from Hospital of Aydin Adnan Menderes University, collected untreated in sterile conditions	Grab sample	NA	One-time collection (September 2020)	One	NA	Cold chain	Stored at 4°C until bacteriophage purification	Centrifugation, Filteration	Centrifuged at 5000 rpm for 10 min at 4°C; then filtered using 0.2 μm filter; then centrifuged at 15,000 rpm for 2.5 h at 4°C	Sequencing (metagenomics)	Illumina NextSeq 500 sequencing (2×150 cycle); analysis via MG-RAST and ResFinder	No antibiotic resistance genes detected; suggests low carriage in phages, but limited to one site and sample
Paper_068	Santiago P et al. 2018	Method_073	P5	WWTP	Spain	Two secondary wastewater treatment plants in Valencia, Spain. Plant A uses chlorination, and Plant B uses sand Filteration + UV disinfection. Both collect urban wastewater and reuse effluent for irrigation.	Grab sample	45 samples; 200 ml/sample; 21 from Plant A collected at raw sewage entry (R), secondary treatment effluent (S), tertiary treatment effluent (T); 24 from Plant B; collected at R, S, sand-filtered (F) stage, and T	October 2015 – February 2016, alternating collections	2 treatment plants (Plant A and B); multiple internal sampling points (R, S, F, T)	Samples taken at various treatment stages to assess treatment efficiency; 200 ml sterile glass bottles; processed within 6 hours	Cold chain	Samples placed in sterile glass bottles, refrigerated, and processed within 6 hours of collection	Centrifugation, Filteration	Direct detection - Centrifugation at 8000 rpm; Direct detection after enrichment - Filteration using 0.45 µm membrane filters; Isolation - Centrifugation	Molecular (PCR), Molecular other (FISH)	Direct detection - PCR using primers ST1-1 and ST1-5; FISH using SA23 probe; Direct detection after enrichment - Filter paper rolled and aseptically transferred to RV broth, PCR, FISH; Isolation - Selective culture from RV broth to XLD and Hektoen agar; API 20E biochemical typing; Serotyping	Molecular methods may detect viable but non-culturable (VBNC) and dead cells; culture methods underestimate prevalence
		Method_074	P2				Grab sample							Centrifugation, Filteration	NA	Culture (Selective enrichment, Selective culture), Biochemical identification (automatic), Serotyping (Kauffman-White), Antimicrobial susceptibility (disc diffusion)
Paper_069	Sarekoski A et al. 2024	Method_075	P4	WWTP	Finland	10 WWTPs across Finland covering urban and rural areas, including Helsinki, Espoo, Turku, Tampere, Oulu, Kuopio, Seinäjoki, Pietarsaari, Lappeenranta, and Rovaniemi; represent ~40% of Finland’s population; areas include tourist hubs, animal farming zones, and a Russian border checkpoint	Composite Sample	24-h composite influent samples; 1-liter volumes; n = 80 (May–Aug 2020 & 2021)	Monthly	10	Samples collected from Sunday to Monday	Cold chain	Transported in cool boxes with ice packs and temp loggers; stored at 4°C on arrival if not analyzed immediately	Centrifugation	Pre-centrifugation at 4654 rcf for 30 min; bead beating for pellet samples; PCR inhibitor removal used	Molecular (qPCR, HT-qPCR)	QuantStudio 6 Flex system; bacterial qPCR; HT-qPCR for 20 beta-lactam resistance genes	Lower detection of crAssphage in freeze–thawed samples, especially for viral targets; HT-qPCR less sensitive for Campylobacter spp, seasonal variation could not be addressed as sampling was from summer months only, rRNA based methods for protozoan detection need additional validation
Paper_070	Schwartzbrod J et al. 1983	Method_076	P3	Freshwater source	France	Samples taken from the Moselle River, from its source to the Luxembourg border	Trap Sample	Gauze pads were suspended in water for 24 hours. 216 samples collected.	Twice monthly over a year	Several locations (not numerically specified)	Gauze pads placed in flowing water for 24 hours, water expressed in lab for analysis.	Not specified	Gauze pads placed in sterile flasks, immediately transported to the lab.	Swab processing	Water expressed from the pads	Culture (Selective enrichment, Selective culture), Biochemical identification (manual), Serotyping (Kauffman-White), Antimicrobial susceptibility (disc diffusion)	Selective enrichment of water expressed from Moore swab in selenite F and sulfapyridine SBG broth; Selective culture on brilliant green agar; Biochemical and serological identification, confirmed by Centre National des Salmonelles, Paris.	No confirmation of plasmid-mediated resistance transfer was done.
Paper_071	Shinohara N et al. 1981	Method_077	P3	Drain	Japan	Central Matsuyama (population ~105,700), sewerage network from city center (958 ha); samples traced upstream to a manhole covering ~100 houses	Trap Sample	Cotton tampons (40×40 mm) placed in sewage for 2–5 days; sewage squeezed (~60 ml)	Weekly	154 branching sewer points	Tampons tied with thread placed in sewage, squeezed for analysis; collected 10–20 points at a time	Not specified	NA	Swab processing	Cotton tampons were squeezed to get sewage sample (about 60 ml)	Culture (Selective enrichment, Selective culture), Biochemical identification (manual), Serotyping (Kauffman-White), Phenotype other (Phagetyping)	Sewage sample was selectively enriched in mannitol-selenite broth; Selective culture on Salmonella-Shigella agar and bismuth-sulfite agar; Identification via biochemical media (Triple Sugar Iron, SIM, VP, Simmons’ citrate, lysine decarboxylase); serotyping with commercial antisera; phage typing by national center	Source or route of infection not conclusively determined despite extensive survey
Paper_072	Shinohara N et al. 1983	Method_078	P3	Drain, Freshwater source	Japan	Sewage from central Matsuyama (pop. 160,000; 1,538 ha); rivers draining house waste from 400,000 population including suburbs	Trap Sample	Cotton tampons (40×40mm), suspended in running water for 4–6 days	Periodic from July 1974 to Dec 1981	9 (Sampling points A–I)	Cotton tampons suspended in steel wire, placed in flowing water 4–6 days	Not specified	NA	NA	NA	Culture (Selective enrichment, Selective culture), Biochemical identification (manual), Serotyping (Kauffman-White), Phenotype other (Phagetyping)	Sewage sample was selectively enriched in mannitol-selenite broth; Selective culture on Salmonella-Shigella agar and bismuth-sulfite agar; Identification via biochemical media (Triple Sugar Iron, SIM, VP, Simmons’ citrate, lysine decarboxylase); serotyping with commercial antisera; phage typing by national center	Low detection rate from patient blood cultures (only 16 of 402 positive); environmental levels may be below infectious dose
Paper_073	Shrestha P et al. 2023	Method_079	NA	Freshwater source	Nepal	Bagmati River between Sundarijal and Chobar; 13 points sampled at 2 km intervals through urban areas of Kathmandu Valley; The river is used for drinking, recreational, irrigational, and industrial purposes	Grab sample	500 mL collected in triplicate from 13 points (total 39 samples)	Single time collection (August 2019)	13	Sterile bottles used, temperature recorded on-site, samples analyzed immediately upon arrival at lab	Not specified	Temperature, pH recorded on-site; samples tested immediately after arrival at lab	NA	Heterotrophic plate count on PCA; PCR for gene detection; biochemical assays for isolate identification	Culture (APHA), Antimicrobial susceptibility(disc diffusion), Molecular (ARG)	Kirby-Bauer disc diffusion on MHA; PCR for tetA (210 bp) and sul1 (433 bp); Biolabs Inc. Taq 2X Master mix used	Culture-based method only detects cultivable bacteria; cannot assess non-cultivable organisms
Paper_074	Shrestha S et al. 2024	Method_080	P5	WWTP	Japan	WWTP in Kofu City, Yamanashi Prefecture, serving 97% of city population (185,651)	Grab sample	36 samples, 1 L collected in sterile plastic bottles	Three times a month from Aug 2022 to Jul 2023	1	Sterile 1L plastic bottles,	Cold chain	Transported in cool bags with ice packs, 2–4 h to lab	Centrifugation	200 mL (four 50ml tubes) centrifuged at 20,000×g for 25 min at 4°C, pellets resuspended and stored at −25°C	Molecular (HT-qPCR)	High-throughput qPCR (HT-qPCR) using Biomark X9™, 14 targets including ARGs and pathogens, with preamplification	Inability of culture-independent methods to link ARGs to source bacteria
Paper_075	Shrestha S et al. 2024	Method_081	NA	WWTP	Japan	WWTP in Kofu City, Yamanashi Prefecture, serving 97% of city population (185,651)	Grab sample	36 samples, 1 L collected in sterile plastic bottles	Three times a month from Aug 2022 to Jul 2023	1	Sterile 1L plastic bottles,	Cold chain	Transported in cool bags with ice packs, 2–4 h to lab	Filteration	200 mL (four 50ml tubes) centrifuged at 20,000×g for 25 min at 4°C, pellets resuspended and stored at −25°C	Bacteriophage (Phage screening), Sequencing (WGS)	High-throughput qPCR (HT-qPCR) using Biomark X9™, 14 targets including ARGs and pathogens, with preamplification	Inability of culture-independent methods to link ARGs to source bacteria
Paper_076	Shrestha S et al. 2025	Method_082	P5	WWTP	Japan	WWTP in Kofu City; population coverage: 96%; catchment population: 185,265; uses conventional activated sludge system	Grab sample	52 samples; 1-L volume; weekly; collected from 9:00–10:30 a.m.	Weekly	1	Collected during peak toilet use hours to capture peak inflow; sterile 1-L plastic bottles used	Cold chain	Transported within 2–4 hours to lab; stored at 4°C until processing	Centrifugation	200 mL centrifuged at 20,000×g for 25 min at 4°C; pellet resuspended in autoclaved water and stored at -25 °C till nucleic acid extraction	Molecular (cdPCR)	DNA extracted using QIAGEN AllPrep Power Viral DNA/RNA kit; 6-plex crystal digital PCR (cdPCR) on naica® system; positive controls used	Culture and cdPCR E. coli data did not strongly agree (ICC = 0.217)
Paper_077	Siqueira JAM et al. 2024	Method_083	P5	Drain, Freshwater source	Brazil	Discharge of untreated waste; Urban drainage channels and river basins in Belém, Pará, including high-traffic neighborhoods and roads with low sanitation coverage	Grab sample	5250 mL per point using sterile bucket and rope; transferred to sterile flask	Two collection days (18 Aug and 24 Aug 2020)	8	Collected using sterile bucket and rope; transferred to sterile flasks; from urban drains and one river location	Cold chain	Transferred to sterile flasks, kept at low temperature, and sent immediately to the lab	Filteration	Filteration of 1L sample through 0.22 µm membranes; elution from membrane in 4 ml PBS, under constant stirring for 1 h at 28°C	Molecular (qPCR, ARG)	Bacterial detection using multiplex qPCR kit	Low DNA input prevented metagenomics in 3 of 8 sites; cell culture infectivity assay were limited to enterovirus; microbial diversity can be due to differences in seqencing depths, qualitative assays used can not provide viral/bacterial loads precisely
Paper_078	Skariyachan S et al. 2013	Method_084	P2	Freshwater source	India	Byramangala tank near Bidadi industrial estate, Karnataka; hotspots: waste weir (domestic and industrial effluents), right and left sluices (irrigation), and right outlet (polluted with household waste)	Grab sample	500 ml collected using 2L sterile container	Monthly (3 times: August 2011, September 2011, January 2012)	4	Samples from four sites (waste weir, left/right sluices, right outlet), collected in sterile 2L containers, sealed aseptically	Aseptic conditions	Transported under aseptic conditions and processed within 12 hours after collection	Dilution	Serial dilution	Culture (Isolation), Enumeration (MPN), Biochemical identification (manual), Antimicrobial susceptibility (disc diffusion)	Culture of serially diluted sample on Nutrient, MacConkey’s, Blood agar; MPN test for fecal coliforms using lauryl sulfate broth, bile broth, eosin methylene blue agar; biochemical tests (IMViC, catalase, urease, hydrogen suphide production, nitrate reduction, oxidase, coagulase, starch hydrolysis, triple sugar iron, carbohydrate ferementation)	Pilot study; more intensive sampling and further characterization needed
Paper_079	Song Q et al. 2018	Method_085	P2	Freshwater source	China	Rivers were man-made, 186 km long, located in Ningbo, crisscrossing streets and villages; sampled from five sites spaced at least 1000 m apart.	Grab sample	500 mL collected from 10 cm below water surface using sterile glass bottles, 2 samples per site per quarter, 80 samples total	Quarterly	5	Samples taken 10 cm below surface, 500 mL each, from fixed river points for 2 years	Immediate transport	Samples were processed within 2 hours of collection	Filteration	500 ml sample filtered using 0.45 μm membrane	Culture (Enrichment, Selective enrichment, Selective culture), Biochemical identification (automatic), Serotyping (Kauffman-White), Antimicrobial susceptibility (disc diffusion), Molecular (ARG), Molecular other (PFGE)	Membranes were cut and enriched into Buffered Peptone Water; Selective enrichment in selenite cysteine broth, tetrathione broth (1 ml in 10 ml) and Rappaport-Vassiliadis broth(0.1 ml in 10 ml); Selective culture on bismuth sulfite, XLD agar, Hektoen enteric agar; Biochemical identification (API20E), serological agglutination, PCR for resistance genes and mutations; PFGE to study genetic relatedne…	Control samples pre-flood were not collected with same intensity or methods
Paper_080	Sthapit N et al. 2024	Method_086	P5	WWTP, Freshwater source	Nepal	WWTP A: oxidation ditch system (74,000 people), WWTP B: stabilization ponds (1.1 MLD), rivers in Kathmandu Valley	Grab sample	Sample volume not specified; WWTP A: 10 influent, 9 effluent; WWTP B: 9 influent, 9 effluent; River: 8 samples	Between August 2017 and August 2019 (intermittent, not continuous)	At least 3 sites: WWTP A, WWTP B, multiple river points	Samples from influent and effluent; collected using grab method from designated plants and river locations	Not specified	Retrospective samples	Filteration	10 mL filtered with nitrocellulose membrane for bacteria	Molecular(qPCR)	DNA extracted from membrane using commercial kits; qPCR targeting invA	Moderate correlation between pathogen concentration and clinical cases due to sentinel-only surveillance of acute gastroenteritis cases
Paper_081	Suzuki Y et al. 2016	Method_087	P2	Freshwater source	Japan	Urban river (Yae River) in Miyazaki City, sampled at upstream (St.1 residential area), midstream (St. 2 densely populated with commercial and institutional facilities), and downstream (St.3 near estuary and port)	Grab sample	Surface water (0–0.3 m) collected using 250 mL (St.1), 500 mL (St.2), 1 L bottles (St.3)	Three times in 2014 (May 31, July 25, September 30)	3	Samples collected from the center of the river’s cross-section; sterile polyethylene bottles used	Immediate transport	Samples immediately transported to the lab; analyses started within 4 hours	Filteration	200-1000 ml sample filtered using 0.45 μm membrane	Culture (Enrichment, Selective enrichment, Selective culture), Molecular (PCR), Enumeration (MPN), Serotyping (Kauffman-White), Antimicrobial susceptibility (disc diffusion), Molecular other (PFGE)	Enrichment of filter membrane on BPW, selective enrichment on RV broth, Selective culture on CHROMagar Salmonella, culture on BHI agar; Identification using PCR for invA gene, enumeration by MPN, O-antigen serotyping, PFGE	Not mentioned
Paper_082	Tajammul A et al. 2025	Method_088	P5	Drain	Pakistan	Karachi and Hyderabad; selected based on administrative areas with high typhoid prevalence	Grab sample	50–100 mL in sterile conical tubes	Two periods: November 2020 and July 2021	Not specified	Wastewater from unspecified collection points	Cold chain	Transported in coolers with ice packs to USPCAS-W lab	Filteration	Pre-filtered with 5 µm filter, then 0.45 µm; filters placed in PBS and vortexed	Molecular (qPCR, PCR)	qPCR for S. Typhi, PCR for extended-spectrum beta-lactamase (ESBL) gene; confirmatory qPCR at Yale using synthetic gBlock controls	Low detection frequency; seasonality inference limited; PCR could not determine viability or host species for salmonella and esbl, respectively; No concordance between bulk water and biofilm results; no comparison in measurement terms available for biofilms and water samples; no information on for how long bacteria is present in biofilm
Paper_083	Tesfaye H et al. 2019	Method_089	P2	Hospital Drain, Freshwater source, WWTP	Ethiopia	Wastewater from Menilik II Hospital, Tikur Anbessa Specialized Hospital (TASH), Addis Ababa Abattoir, Kebena River (receiving hospital effluent), Little Akaki River (receiving abattoir effluent), Kality WWTP	Grab Sample	No volume specified	Two sampling rounds (Nov and Dec 2017)	6	24 samples from 6 locations, collected in 200 ml sterile bottles in duplicate	Cold chain	Samples transported to lab in 3–4 hours using ice box	NA	NA	Culture (Enrichment, Selective enrichment, Selective culture), Biochemical identification (manual), Molecular (PCR), Serotyping (Kauffman-White), Antimicrobial susceptibility (disc diffusion)	10 ml sample enriched in Buffered peptone water, selective enrichment in RV broth and tetrathionate broth, selective culture on XLT-4, suspected salmonella colonies were inoculated to tryptone soya agar, PCR for Salmonella confirmation; serotyping, AST by CLSI disc diffusion, DDST for ESBL, carbapenem inactivation assay	Sampling done only twice; isolation method not exhaustive (single colony picked); small sample size
Paper_084	Toyting J et al. 2024	Method_090	NA	Freshwater source	Thailand	Six canals across different land-use zones in Bangkok (agricultural, low- to high-density residential); names anonymized as Canals A–F	Not specified	No volume specified	Spanning 2016–2020; no regular interval specified	6	Samples collected per WHO guidelines; collection aimed to capture strains with PMQR genes from high-prevalence zones	Not specified	NA	NA	NA	Culture (Enrichment, Selective enrichment, Selective culture), Biochemical identification (manual), Sequencing (WGS),	Strains isolated earlier used for analysis; WGS performed after DNA extraction and quality control using multiple tools (FastQC, SPAdes, Quast)	Genomic data from other sources in Thailand limited; inability to detect some plasmid replicons
Paper_085	Uzzell CB et al. 2024	Method_091	P5	Freshwater source	Malawi	43 sites selected across Blantyre based on catchment population (>1,200), river flow, accessibility, and stratified into 3 size classes (small, medium, and large) using GIS and hydrological data; River polluted by anthropogenic activities	Grab sample	1-liter grab samples in PPCO bottles	Weekly	43	Grab samples collected between 8–11am; Moore swabs made of sterile gauze and braided fishing line; collected simultaneously	Not specified	NA	Filteration, Centrifugation	Filteration through a 0.45 µm membrane, washing the membrane in Ringer's lactate, and centrifugation of 1 ml solution, pellet for extraction	Molecular (qPCR)	qPCR for ttr, tviB, staG for S. Typhi; HF183 for fecal contamination; included NTCs, extraction, and inhibition controls	Low detection rates; weak correlation with clinical cases; variability in HF183 detection; low typhoid incidence due to COVID-19 impact on healthcare; low availability of blood culture tests (low and variable sensitivity) in LMIC, nof behavioral data available for sites
		Method_092	P1				Trap Sample	Moore swabs deployed 72h before collection						Filteration after enrichment	Enrichment followed by Filteration	Culture (Enrichment), Molecular (qPCR)	Moore swab: Enrichment in Universal Pre-enrichment broth, followed by filteration, cutting of membrane into strips, extraction, qPCR
Paper_086	Uzzell CB et al. 2024	Method_093	P5	Freshwater source	Malawi	43 sites selected across Blantyre based on catchment population (>1,200), river flow, accessibility, and stratified into 3 size classes (small, medium, and large) using GIS and hydrological data; River polluted by anthropogenic activities	Grab sample	1-liter grab samples in PPCO bottles	Weekly	43	Grab samples collected between 8–11am; Moore swabs made of sterile gauze and braided fishing line; collected simultaneously	Not specified	NA	Filteration, Centrifugation	Filteration through a 0.45 µm membrane, washing the membrane in Ringer's lactate, and centrifugation of 1 ml solution, pellet for extraction	Molecular (qPCR)	qPCR for ttr, tviB, staG for S. Typhi; HF183 for fecal contamination; included NTCs, extraction, and inhibition controls	Low detection rates; weak correlation with clinical cases; variability in HF183 detection; low typhoid incidence due to COVID-19 impact on healthcare; low availability of blood culture tests (low and variable sensitivity) in LMIC, nof behavioral data available for sites
		Method_094	P1				Trap Sample	Moore swabs deployed 72h before collection						Filteration after enrichment	Enrichment followed by Filteration	Culture (Enrichment), Molecular (qPCR)	Moore swab: Enrichment in Universal Pre-enrichment broth, followed by filteration, cutting of membrane into strips, extraction, qPCR
Paper_087	Viancelli A et al. 2015	Method_095	NA	Freshwater source	Brazil	Five sampling sites along 28 km stretch of Suruvi River in Concórdia, Santa Catarina; affected by anthropogenic activities of different scale and types	Trap Sample	Sterile pads immersed 48h for Salmonella in all sites	Monthly over 10 months	5	Moore swab were deployed for 48 hours	Not specified	NA	NA	NA	Culture (Enrichment, ISO 6579)	ISO standard followed after enrichment	No analysis of chemical contaminants
Paper_088	Victoria NS et al. 2022	Method_096	P2	Drain, Seawater	India	Eastern shore of Kanyakumari Coast, Tamil Nadu; High anthropogenic activity, 4 sampling points: raw sewage, partial mix, sea water, and sediment	Grab sample	100 ml water samples, 0–5 cm sediment	Monthly from Dec 2019 to Nov 2020	4	Surface water (0–20 cm depth) with sterile bottles, sediment with sterile spatula, standard precautions for microbiological analysis	Cold chain	Samples transported in portable icebox within 2 hours to laboratory	NA	NA	Culture (Selective enrichment, Selective culture), Biochemical identification (manual), Antimicrobial susceptibility (disc diffusion)	Selective enrichment on Selenite F broth, Selective culture on Salmonella-Shigella agar; Biochemical identification, Kirby-Bauer disk diffusion for AST using NCCLS guidelines	Not specified
Paper_089	Victoria TNS et al. 2024	Method_097	P2	Coastal water	India	Three coastal ecosystem sampled - Chinnamuttom (harbor), Kovalam (sandy beach), Manakudy (estuary with mangrove and small-scale industries)	Grab sample	No volume specified	Monthly (July to September 2022)	3	Sterile containers, standard microbiological precautions, collected in triplicates from 0–20 cm depth	Cold chain	Transported to lab in portable icebox within 2 hours	NA	NA	Culture (Selective enrichment, Selective culture), Biochemical identification (manual), Antimicrobial susceptibility (disc diffusion)	Selective enrichment on Selenite F broth, Selective culture on Salmonella-Shigella agar; Biochemical identification, Kirby-Bauer disk diffusion for AST	Not specified
Paper_090	Vincent V et al. 2007	Method_098	P2	Drain, WWTP	United States of America	Seven different manholes at 19 sites. Manholes drained nearest lavatories of (1) agriculturall worker housings, n=3, (2) nonagricultural worker housings, n=3, and (3) wastewater treatment facilty (mixture of 1 and 2) n=1; excluding storm runoff, kitchens, laundry, or agricultural drainage.	Grab sample	No volume specified	monthly (2004–2005)	19	Time-based grab samples collected at fixed hours to assess temporal variability in previous work. For this work the sampling was simplified and samples were collected monthly.	Not specified	Wastewater mixed with glycerol (3:1), frozen at −72°C; thawed prior to analysis	NA	NA	Culture (Enrichment, Selective enrichment, Selective culture), Biochemical identification (manual), Serotyping (Kauffman-White), Molecular (PCR), Molecular other (PFGE), Sequencing (targeted)	Sample+glycerol was thawed, enriched in Tetrathionate broth, selectively enriched in RV broth, and selectively cultured on Brilliant Green Agar, suspected colonies were identified using biochemicals and serotyped; For real time PCR the sample was thawed, and centrifuged, pellet was used for DNA extraction and tested using SYBER GREEN Real-time PCR with melt curve analysis; the isolates were furth…	Temporal gaps in sampling during outbreak II, no definite etiology established for outbreak II and III, chance of incidental finding of Salmonella heidelberg isolates, Need for better laboratory methods, limited generalization of surveillance methods in large cities
Paper_091	Xi X et al. 2015	Method_099	NA	Drain, Freshwater source	China	Helin village in Inner Mongolia; samples collected from cow pats, wastewater, surface water, soil, river water/silt, and drinking water at various distances from the pasture (0 m, 100 m, and 3000 m)	Not specified	Not specified	One-time collection	14	Spatial gradient sampling ; 2 cow pats, 2 wastewater in pasture, 1 surface water, 1 soil, 1 wastewater (100 m away), 1 soil (100 m away), 1 river water (3000 m), 1 silt (3000 m), 2 drinking water (3000 m), 2 village soil (3000 m)	Not specified	NA	Centrifugation	centrifuged at 4 °C, 8000xg for 10 min, pellet washed with sterilized water	Molecular (qPCR, PCR-DGGE)	Analysis of Bacterioides-16S ribosomal RNA using PCR-DGGE for microbial community profiling (16S rRNA), qPCR for quantification of pathogens and ARGs using SYBR Green	Variability in pollution impact between river and village 3000 m away; implies influence of hydrological flow patterns
Paper_092	Yan T et al. 2018	Method_100	P4	WWTP	United States of America	Sand Island Wastewater Treatment Plant (SIWTP) in Honolulu, Hawaii; treats ~60% of City and County of Honolulu wastewater; receives sanitary municipal wastewater from urban center and surrounding employment areas	Composite Sample	1 L raw untreated wastewater collected hourly on Sundays; 40 mL homogenized hourly samples were mixed to make a 1-day composite sample (total 54 composite samples over 54 weeks)	Weekly	1	Autosampler placed upstream of primary clarifiers; hourly samples homogenized and composited into daily samples	Cold chain	Samples stored at 4°C in the dark and transported to lab within 24 hours	Dilution	5-tube MPN with tryptic soy broth (TSB), followed by enrichment on MSRV media, plated on XLD, confirmed on LIA and TSA slants	Enumeration (MPN), Culture (Enrichment, Selective enrichment, Selective culture), Biochemical identification (manual), Molecular (qPCR), Molecular other (PFGE)	Enumeration via MPN (EPA method 1682), positivity ensured through culture and biochemical testing; for culture, serial dilutions were selectively enriched in MSRV medium, motile bacteria were selectively cultured on XLD agar, suspected colonies were biochemically identified using LIA and TSA; PCR for testing ttr locus; in isolates confirmed using ttr locus qPCR; strain typing using PFGE; correlat…	Outliers affected the correlation between salmonella concentration and clinical case number; limited sampling of analyzing only 5-10 isolates per positive sample may miss rare strains; PFGE lacks resolution for some serotypes (e.g., S. Enteritidis); culture-based methods may bias detection, clinical data underrepresents true case burden, study is limited due to low sampling frequency and single s…
Paper_093	Yanagimoto K et al. 2020	Method_101	P2	WWTP	Japan	WWTP-A and WWTP-B located in Yamanashi Prefecture, covering ~40% of the population (~350,000), ~180,000 m³/day of waste treated	Grab sample	No volume specified	Monthly per site for 3 years (July 2016–June 2019)	2	Collected under normal weather	Cold chain	Stored at 4°C immediately after collection and tested within 24 hours	Centrifugation	Centrifuged 400 ml of sample at 21,000×g for 25 min, prepare a 2 ml suspension	Culture (Selective enrichment, Selective culture), Biochemical identification (manual), Serotyping (Kauffman-White), Antimicrobial susceptibility(disc diffusion), Molecular other (PFGE), Molecular (qPCR)	Selective enrichment in RV Broth; Selective culture on CHROMagar Salmonella and SS agar; biochemical identification using TSI and lysine-indole-motility; Cultured on CHROMagar and Salmonella–Shigella agar; confirmed using serotyping; PFGE for comparison with clinical isolates; real-time PCR for invA and sfmD; AST	Low frequency of sewage sampling and small number of food isolates
Paper_094	Zhang CM et al. 2019	Method_102	P2	WWTP	China	Three municipal WWTPs in Xi’an city (WWTP-A, WWTP-B, WWTP-C)	Grab Sample	1 L sample	Not specified	18	6 stages each from 3 WWTPs; samples collected from different treatment stages including raw influent, aerobic grit chamber, anaerobic tank, aeration tank, secondary effluent, and effluent after chlorination	Cold chain	Transported to lab within 4 h on ice for immediate processing	Filteration	Filtered with 0.45 μm membrane	Culture (Enrichment, Selective enrichment, Selective culture), Molecular (PCR, ARG), Antimicrobial susceptibility (disc diffusion)	Membrane was enriched in BPW; Selective enrichment on RV broth; Selective culture on XLD agar; Suspected colonies cultured on LB broth, LB broth was diluted with distilled water, boiled, and centrifuged; the supernatant was tested for Salmonella DNA invA gene PCR for identification; AST using disk diffusion; PCR for ARGs and integrons	Due to different operating parameters and microbial diversity for different WWTPs, the efficacy of treatment procedures is difficult to interpret
