# Supplementary material for: Systematic review on the laboratory methodology for conducting wastewater and environmental surveillance for Salmonella
Source: Front Public Health. 2026 Feb 23;14:1755256. doi: 10.3389/fpubh.2026.1755256 (PMC12968270; doi:10.3389/fpubh.2026.1755256)
Supplement: Supplementary file 2 [file Supplementary_file_2.xlsx]

## Sheet: QC
SNo	Study ID	Q1 Score	Q1 Explaination	Q1 Supporting Text	Q2 Score	Q2 Explaination	Q2 Supporting Text	Q3 Score	Q3 Explaination	Q3 Supporting Text	Q4 Score	Q4 Explaination	Q4 Supporting Text	Q5 Score	Q5 Explaination	Q5 Supporting Text	Q6 Score	Q6 Explaination	Q6 Supporting Text	Q7 Score	Q7 Explaination	Q7 Supporting Text	Q8 Score	Q8 Explaination	Q8 Supporting Text	Final Score
Paper_001	Abraham D et al. 2025	Yes	Location and characteristic provided	"Catchment areas for each sampling point were mapped through ground-truthing, identifying households connected..."	Yes	Site selection based on GIS and standardized methods	"Candidate ES sites... were systematically identified... using remote GIS-based approach..."	Yes	Type, volume, and frequency explained	"Grab samples were collected... ~1 L... Moore swabs deployed for 48 hours..."	No	No information provided about transport or transit conditions.	"Stored at −20°C until DNA extraction... transported on ice..."	Yes	Processing steps described	"Pre-filtering... filtration... incubation in UPE... centrifugation..."	Yes	Methodology is provided	"Multiplex qPCR... ttr, staG, tviB... protocol described in protocols.io"	Yes	Methodology for PCR, reagents, and controls described	"DNA extracted using QIAamp kit... Positive controls used... primers and probes specified..."	Partial	Controls used for PCR, gBlock DNA used for standard curve, No QC for culture reported	"Cy5-QXL670 control spiked into samples... retesting for missing targets..."	8
Paper_002	Acheamfour CL et al. 2021	Yes	Location and characteristic provided	"Catchment area... wooded, agronomic cropland adjacent... downstream from poultry facilities..."	Yes	Sites selected based on different water sources for irrigation	"...subset of sites used in our previous research..."	Yes	Type, volume, and frequency are clearly defined	"...three volumes (0.1L, 1L, and 10L)...twice monthly..."	Partial	Cold chain mentioned, but no exact transit time	"...transported on ice to the laboratory"	Yes	Processing steps described	"100 ml of UPB... incubated... enrichment in TT, RV, BLEB..."	Yes	Methodology described in detail	"Real-time PCR using Bio-Rad... multiplex assay..."	Yes	Methodology referenced, reagents used are described	"...colonies streaked on selective media, confirmed by PCR..."	No	No information on quality control protocols during testing	No mention of positive/negative controls or QA/QC	7.5
Paper_003	Agbo O et al. 2024	Yes	Location and characteristic provided	"Four discharge points...NOHE Female Medical Ward (P1), NOHE Amenity Ward (P2), UNTH Post Natal Ward (P3), UNTH Male Medical Ward (P4)"	Yes	Site selection based on wastewater from hospitals facing challenges with sanitation infrastructure and waste management	"These institutions were selected because they serve a substantial and densely populated region..."	Yes	Type, volume, and frequency are clearly defined	"Twenty wastewater samples were collected... five independent samples at each discharge point..."	Yes	Conditions and transit time clearly noted	"Immediately placed in a cooler with ice packs... Transport time did not exceed two hours. Temperature logs were maintained..."	Yes	Processing steps described	"Ten-fold serial dilution... plated on MacConkey agar... incubated at 37°C"	Yes	Methodology described in depth	"Kirby-Bauer disc diffusion... broth microdilution... PCR with primers"	Yes	Methodology provided with reagents used	"All laboratory equipment was pre-sterilized... strict aseptic techniques... Quality control strains included"	Partial	PCR and AST controls used, no mention of culture controls	"Positive and negative controls were included in PCR reactions... Quality control performed using ATCC strains for AST"	9
Paper_004	Allsing N et al. 2023	Yes	Location and characteristic provided	“Figure 1 identifies the locations of the TJ River Concrete Channel, Stewart’s Drain, Smuggler’s Gulch, Boca Rio, Goat Canyon, and Yogurt Canyon sites.”	Yes	Site selected based on known transboundry stormwater flow entry points and proximity to sewage spills due to infrastructure failure	“These samples were also chosen due to their high metagenomic hit level and had ranges of...”	Partial	Type specified, no volume defined, single time collection	“Grab samples were collected from each site in sterile Whirl-Pak® bags... volumes are provided in Table S2.”	Yes	Cold chain mentioned, immediate processing in lab	“Transported to the lab in coolers with ice packs, and immediately filtered...”	Yes	Processing steps described	“Filtered through 0.22 µm Sterivex® filters... DNA extracted using Qiagen DNeasy® PowerWater® Sterivex® kit...”	Yes	Methodology described in depth	“Library preparation using Nextera XT... sequences run through Kaiju...”	Yes	Methodology provided with reagents used	“Kaiju was used to identify matches... OTU table creation... diversity analysis...”	Partial	Sequencing analysis reported with QC measures, QC for sequencing protocol not described	“BOC analysis used to validate metagenomic findings... no mention of positive/negative controls”	8.5
Paper_005	Arvanitidou M et al. 1997	Yes	Location and characteristic provided	“Four rivers and one lake located in northern Greece were examined…”	No	Site selection not rationalized	Not discussed	Yes	Type, volume, and frequency are clearly defined	“Water samples were collected from superficial layers… in sterile amber glass bottles of 1000 ml”	No	No information provided about transport or transit conditions.	Not discussed	Yes	Processing steps described	“After concentrating… pre-enriched in buffered peptone water… enrichment followed in selenite broth and Rappaport-Vassiliadis broth”	Yes	Methodology is provided	“Identified from S.S. agar and BGD agar by standard biochemical and serological procedures”	Partial	Methodology refernced for biochemical and serotyping, but reagents used are not provided	“Disk diffusion method… Mueller-Hinton agar… according to Bauer-Kirby method”	Partial	AST follows guidelines, no specific QC discussed for other methods	“Scored as sensitive, intermediate sensitive and resistant according to NCCLS (1992)”	7
Paper_006	Ballesteros-Nova NE et al. 2022	Yes	Location and characteristic provided	"Sampling scheme. Isolates used in this study (n=172) originated from.."	Yes	Sites selected based on their proximity to agriculture, aquaculture, and livestocks	"Sites participating in the survey should meet the following criteria…"	Yes	Sample type, volume, and frequency described	"We collected SuWa samples in situ by the modified Moore swab…filtered a 10-L water volume…"	Yes	Conditions and transit time clearly noted	"Transported to the laboratory in an insulated container with cooling gel pads...analyzed within 16 h"	Yes	No processing step	"Preenrichment...in mBPW...enrichment in RVS and TT broths...plated on XLT-4 and CHROMagar"	Yes	Methodology described in depth	"PCR test targeting the invA gene...sequencing on Illumina MiSeq"	Yes	Methodology provided with reagents used	"DNA was extracted...libraries prepared using Nextera XT...sequenced on Illumina MiSeq"	Partial	Control strain used for PCR, no extraction controls used, no controls for culture defined, quality control for sequencing not described	"Positive-control strain...included in each run"	9
Paper_007	Bell JB et al. 1980	Yes	Location and characteristic provided	“Eleven transects...in the Red River and one station at the confluence of the Assiniboine River...”	Yes	Sites selected to include river sites with a potentia; to get contaminated with sewage	“...to assess the comparative antibiotic resistance and R factors...and to study the major sources of microbial contamination...”	Partial	Study mentions Moore swab sampling in one sentence only	“Modified Moore swabs (9) were suspended at selected stations for 5 days for Salmonella sampling”	No	No mention of how Moore swabs were transported		Yes	No processing step		Yes	Methodology described in depth	"Salmonella isolation and identification procedures"	Partial	Methodology referenced, but reagents used are not provided for all tests	“...biochemical tests: catalase, cytochrome oxidase...subcultured to MacConkey agar...”	No	No QC measures discussed for the testing methodology		6
Paper_008	Berge ACB et al. 2006	Yes	Location and characteristic provided	“Wastewater influents from two municipalities were compared… The first (Visalia, CA)… The second site (Davis, CA)”	Yes	Sites selected to test prevalence of Salmonella in wastewater and effect of community environment on it	“We hypothesize that there is a detectable prevalence… and that municipal wastewater reflects this prevalence.”	Yes	Type, volume, and frequency are clearly defined	“Twenty-four-hour composite samples... flow proportional... collected into a refrigerated 3-gal container...”	Yes	Conditions and transit time clearly noted	“Samples were transported chill to the laboratory within 24 h of collection.”	Yes	Processing steps described	“Filtered through a 0.45 µm filter... incubated in BPB... transferred into RV broth…”	Yes	Methodology is provided	“Three culture methods... biochemical tests... antibiograms using disc diffusion…”	Yes	Methodology referenced, reagents used are described	“Antibiograms were performed... two quality control strains included...”	Partial	AST follows guidelines, no specific QC discussed for other methods	“For each batch... quality control strains included...”	9
Paper_009	Cangola J et al. 2025	Yes	Location and characteristic provided	“This study was conducted in Tamale Metropolis and Segnerigu Municipality… Zagyuri and Kobilimahagu communities… purposefully selected due to the prevalent use…”	Yes	Site selected to represent areas where untreated wastewater is used for irrigation	“Purposefully selected due to the prevalent use of untreated wastewater…”	Yes	Type, volume, and frequency are clearly defined	“Six triplicate samples were collected monthly from each point… sterile 1-litre containers…”	Partial	Cold chain mentioned, but no exact transit time	“Kept at 4°C and transported to the laboratory…”	Yes	Processing steps described	“Three-fold serial dilution… enrichment… spread plating…”	Yes	Methodology described in depth	“Kirby Bauer disk diffusion method… CLSI guidelines…”	Partial	Methodology referenced, but reagents used are not provided for all tests	“Indole, citrate, triple-sugar iron tests… confirmed bacteria were purified…”	No	No QC measures discussed for the testing methodology	“CLSI standards used… no mention of positive/negative controls…”	7
Paper_010	Ceballos BSO et al. 2003	Yes	Location and characteristic provided	"seven sampling points (P1 to P7, 98 samples) along 54.4 km of the Bodocongó river... sewage discharge and rural water run-off..."	Yes	Site selection spanned significant length of river to evaluate presence of pathogens	"...points associated with sewage discharge and rural water runoff..."	Yes	Type, volume, and frequency are clearly defined	"5L samples... monitored monthly..."	No	No information provided about transport or transit conditions.	Not mentioned	Yes	Processing steps described	"membrane filtration... pre-enrichment... enrichment... plating..."	Yes	Methodology is provided	"Salmonella spp and Listeria spp were isolated... biochemical and serological tests..."	No	No information on biochemical and serotyping methods, reagents not described	"Quantification... according to Standard Methods (APHA, 1998)"	No	No information on quality control protocols during testing	Not mentioned	6
Paper_011	Chen Z et al. 2024	Partial	Location and characteristic for all sites is not provided	Sampling in Central Mexico, Santiago (Chile), Paraíba and Rio de Janeiro (Brazil)	Partial	Selection of sites related to relevance of agriculture, but all locations are not clearly defined to have this link	“Agricultural regions”; rationale is implied (high-use irrigation areas)	Yes	Type, volume, and frequency are clearly defined	Modified Moore swabs, 10–30 L samples, monthly over 5–8 months	Yes	Conditions and transit time clearly noted	Transported on ice; stored refrigerated, processed within 7 days	Partial	Methodology is referenced but not explained	FDA BAM methods with enrichment and culture steps	Partial	Methodology for culture and PCR is referenced but not explained		Partial	Methodology referenced, but reagents used are not provided for all tests		Partial	No controls explained for culture and PCR, QC steps mentioned for WGS data analysis	CFSAN QC pipeline mentioned; control details not specified	6
Paper_012	Cheung S et al. 2025	Yes	Location and characteristic provided	"Six suburbs in Harare were selected for sampling – three high-income, low-density suburbs...and three low-income, high-density suburbs..."	Yes	Site selection was based on socio-economic strata of the community	"Suburbs selected...categorized based on density..."	Yes	Type, volume, and frequency are clearly defined	"Wastewater grab samples were collected...on three separate dates...up to 6 l of water..."	Yes	Conditions and transit time clearly noted	"...sample placed inside secondary containment in a cooler on ice until reaching the University...on the day of collection"	Yes	Processing steps described	"Elution, concentration, and extraction were conducted...then samples were shipped..."	Yes	Methodology described in depth	"Sequencing was conducted on an Illumina NextSeq System..."	Yes	Methodology provided with reagents used	"Sequence quality was assessed with FastQC...classified with Kraken2..."	Partial	Sequencing analysis reported with QC measures, QC for laboratory methods not described	No mention of internal or external controls or QA/QC processes	9
Paper_013	Chigwechokha et al. 2024	Yes	Location and characteristic provided	"Three locations... studied... eight discrete sample collection sites"	Yes	Site selecteion based on hypothesis of testing non-sewered sanitation sample using clinical laboratory methods	"Sites that predominantly contained human waste and had limited opportunities for dilution were selected"	Partial	Type, frequency specified, volume not mentioned	"Grab samples were collected weekly... all sites... generally on Tuesdays"	Yes	Conditions and transit time clearly noted	"Samples were placed in a cooler box with ice packs... stored at 4°C until processing"	Yes	Processing steps described	"Serially diluted using 3% alkaline peptone water... incubated on selective agar... biochemical tests"	Yes	Methodology is provided	"PCR using pathogen-specific primers... PCR conditions were described"	Yes	Methodology referenced, reagents used are described	"RT-PCR confirmation... QIAamp® kit... Luna® qPCR mix"	Partial	PC and NC for PCR mentioned, but no mention of extraction control, also no QC for culture and biochemical identification discussed	"Positive and negative controls were included for each PCR run"	8.5
Paper_014	Cho S et al. 2022	Yes	Location and characteristic provided	“Sampling sites (n = 105) were located along the Middle Oconee River (MIDO), North Oconee River (NORO), and their tributaries…”	Yes	Sites selected based on varied land use categories	“Sampling sites were selected to represent a range of land uses…”	Yes	Type, volume, and frequency are clearly defined	“1-L water samples were collected seasonally for 3 years from 2015 to 2017”	Yes	Conditions and transit time clearly noted	“Samples were stored at 4°C and processed within 24 h”	Yes	Processing steps described	“Pre-enrichment in peptone water… selective enrichment in GN Hajna and Tet broths…”	Partial	SMART PCR referenced but PCR conditions not provided	“MICs… by Sensititre… PFGE… WGS…”	Partial	Methodology refernced, but reagents used are not provided for SMART PCR	“PFGE with XbaI… MIC determination… PCR and sequencing…”	Partial	Quality control through known reference strains for AST, no information on QC control of other laboroatory protocols	“Control strains for MIC determination: E. coli ATCC 25922…”	7.5
Paper_015	Cho S et al. 2023	Yes	Location and characteristic provided	"Upper Oconee Watershed... agricultural, forested, industrial, and residential areas"	Yes	Site selection based on anthropogenic land use and its proximity to WWTPs	"Sites impacted by agricultural and anthropogenic pollution sources were included"	Yes	Type, volume, and frequency are clearly defined	"Water samples... 1 L filtered... 100 mL for antibiotics... seasonally"	Yes	Conditions and transit time clearly noted	"Stored at 4°C until processed within 24 h"	Yes	Processing steps described	"Filtered... enriched in BPW... selective enrichment for Salmonella"	Partial	SMART PCR referenced but PCR conditions not provided	"Culture-based... qPCR... LC-MS/MS"	Partial	Methodology refernced, but reagents used are not provided for SMART PCR	"Sensitivity testing, PCR, chromogenic agar, qPCR... details provided"	Partial	Quality control through known reference strains for AST, no information on QC control of other laboroatory protocols	"Control strains used for MIC determination"	7.5
Paper_016	Chukwu EE et al. 2024	Yes	Location and characteristic provided	“Canals closer to the communities with relatively heavy human activity”	Yes	Site selection prioritized sites near heavy human activities	“Selection criteria considered canals closer to the communities with relatively heavy human activity”	Partial	Type and volume specified, single time collection	“Five samples, 200 ml each… pooled together… using wide-mouth sterile bottles”	Partial	Cold chain mentioned, but no exact transit time	“All four sample bottles were placed in an ice box (4°–8 °C)”	Yes	Processing steps described	“Centrifugation at 3000 G… enrichment in various media… membrane filtration”	Yes	Methodology is provided	“PCR, hybridization, bacterial culture, AST with CLSI guidelines”	Partial	Biochemical testing not described properly	“Microbiology lab at NIMR with ISO 15189 accreditation”	Partial	AST follows guidelines, no specific QC discussed for other methods	“Positive and negative controls used; ATCC strains for QC”	7.5
Paper_017	Cioffi B et al. 2021	Yes	Location and characteristic provided	“27 collection points…from the outlet of Volturno River to the city of Torre del Greco (75 km).”	Yes	Site selection based on diverse discharge sources near shellfish harvesting beds	“Sampling points characterized by urban, industrial and rural discharges”	Yes	Type, volume, and frequency are clearly defined	“225 seawater samples…stored for less than a day at 4 °C before viral (10 L) and microbial analysis (1 L)”	Yes	Conditions and transit time clearly noted	“Samples…stored for less than a day at 4 °C”; “processed within 24 h”	Yes	Processing steps described	“Filtration…acidified…eluted…viral nucleic acids extracted”	Partial	Biochemical testing referenced, but no specific mention of biochemicals used or vitek card used		Partial	Methodology refernced, but reagents used are not provided for Biochemical testing	“Positive and negative controls…amplification control”	No	No QC measures discussed for the testing methodology	“PCR inhibition was evaluated…external amplification control”	6.5
Paper_018	Díaz-Palafox et al. 2023	Yes	Location and characteristic provided	“Water samples were taken at the inlet and outlet of the Saltillo wastewater treatment plant…”	Partial	Single site selected to test transcriptional regulation of ARG under antibiotic stress	“Sampling areas with homogeneous-looking water were chosen…”	Yes	Type, volume, and frequency are clearly defined	“100 mL of water were collected in three points in triplicate.”	No	No information on transport conditions or timing	Not mentioned	Yes	Processing steps described	Describes filtration, centrifugation, DNA isolation, enrichment	Yes	Methodology described in depth	PCR, qPCR, HPLC, culture methods described in detail	Yes	Methodology provided with reagents used	Includes culture methods, BD Phoenix system, MIC90, etc.	No	No QC measures discussed for the testing methodology	“Negative controls for the reference and target genes were always included…”	6.75
Paper_019	Díaz-Torres O et al. 2020	Yes	Location and characteristic provided	“14 defined sampling stations (A through N)...channels...wetlands...lake.”	Partial	The site selection does not specifically look at physicochemical and environmental factors	“...main settlements that directly discharge wastewaters...”	Partial	Type and frequency clearly defined, volume not provided	“Samples...at 1 m depth...30 cm...different depths...”	Yes	Conditions and transit time clearly noted	“...preserved at 4°C in coolers...processed in the lab in less than 24 h”	Yes	No processing step	“...Buffered peptone water...Rappaport Vassiliadis...Hektoen enteric agar...”	Yes	Methodology described in depth	“PCR...PFGE...antimicrobial susceptibility testing...”	Partial	Methodology refernced, but reagents used are not provided for PCR	“...Kirby–Bauer disk diffusion...PFGE protocols...”	Partial	Quality control reported for PCR and AST, no information on QC control of other laboratory protocol	“Controls: Positive—S. Typhimurium; Negative—E. coli”	7.75
Paper_020	Economou V et al. 2013	Yes	Location and characteristic provided	"The surface water samples were collected from the Kalamas River, the Acheron River and the Ionian Sea coasts of Northwestern Greece."	Yes	Sites selected for proximity to anthropogenic activities and public health relevance	"The sampling sites were selected considering their public health significance..."	Yes	Type, volume, and frequency are clearly defined	"Collected in sterile flasks of 250, 500, 1000, 2000 ml, once a month during 12-month period"	Yes	Conditions and transit time clearly noted	"Transported at 4–5°C within 4 h following collection using insulated boxes"	Yes	Processing steps described	"Filtration followed by enrichment...media specified"	Yes	Specific culture methods, temperatures, and durations	"Enumeration by membrane filtration...detailed culture methods"	Yes	Methodology provided with reagents used	"Disk diffusion method...API biochemical identification"	No	No QC measures discussed for the testing methodology	No mention of control strains, QA/QC, or inter-lab validation	8
Paper_021	El-Tayeb MA et al. 2017	No	No information of selected site	“Various samples were collected from Sewage Treatment Plant in Riyadh (Saudi Arabia)”	No	No criteria or justification for choosing site	No hypothesis or rationale for site selection stated	No	No information provided	Samples included stools, urine, blood, and environmental; handling details given, but not volume/frequency	Yes	Conditions and transit time clearly noted	“Transferred to the laboratory in cold box within 1–2 h”	Yes	Processing steps described	“Enrichment in Selenite F broth… incubated on XLD and DCA…”	Yes	Methodology described in depth	“PCR… biochemical tests… Vitek… 16S rDNA sequencing…”	Yes	Methodology provided with reagents used	“Vitek 2-C15 automated system… PCR protocols, primers and conditions provided”	Partial	Quality control reported for AST, no information on QC control of other laboratory protocol	“Control organisms used: E. coli ATCC 25922, 35218 and Pseudomonas aeruginosa ATCC 27853”	7
Paper_022	Espigares E et al. 2006	Yes	Location and characteristic provided	“...obtained at the wastewater treatment plant of Granada (Southern Spain)”	No	No criteria or justification for choosing site	Not specified	No	No information provided	“...within a 24 h period, with two samples taken simultaneously: one of raw wastewater and the other of the effluent...”	No	No information on transport conditions or timing	Not mentioned	No	No processing step	“Salmonella strains were isolated using the selective Rappaport–Vassiliadis medium and Salmonella–Shigella agar.”	Partial	Methodology mentioned but not discribed	Includes antibiotic susceptibility testing, MBC testing, plasmid profiling	No	Methodology not provided	Detailed in “Material and Methods” section	Partial	Quality control reported for AST, no information on QC control of other laboratory protocol	Reference strains are used for controls	2.5
Paper_023	Fu S et al. 2023	Yes	Location and characteristic provided	“WWTP serving one million people in Xi’an City… Lianhu District”; “General information on the above WWTPs can be found in Table S1.”	Yes	Site selection was based on public health priority and prevalence	“Selected three cities with high reported cases…”	Yes	Type, volume, and frequency are clearly defined	“Wastewater was collected continuously over 24 h… using a conventional autosampler…”	Yes	Conditions and transit time clearly noted	“Samples were transported on ice to the laboratory, stored at 4 ◦C and processed within 3 days.”	Yes	Processing steps described	“Samples were concentrated by PEG precipitation… followed by RNA/DNA extraction…”	Yes	Methodology described in depth, commercial kits used for qPCR	“RT‒qPCR kits… performed in triplicate… qPCR and RT‒qPCR assay limit of detection…”	Yes	Methodology provided with reagents used	“qPCR and RT‒qPCR performed in triplicate… standard curves… amplification efficiency…”	Yes	Quality control steps described for PCR	“Internal process controls… reagent blanks… positive controls… performed in separate laboratories.”	10
Paper_024	Goldblum ZS et al. 2024	Yes	Location and characteristic provided	“We selected the 2 facilities based on their convenience and suitability… WWTP-1 received wastewater from ≈3,600 persons… WWTP-2… ≈13,600 persons”	No	Selection was based on proximity, not based on epidemiologic hypothesis	“Selected based on their convenience and suitability”	Yes	Type, volume, and frequency are clearly defined	“We collected composite wastewater samples twice a week during June 2022… centrifuged 120 mL”	No	No information on transport conditions or timing	“Centrifuged 120 mL at 5,000 g for 20 minutes at 4°C”	Yes	Processing steps described	“We centrifuged… filtered… added to buffered peptone water… subcultured… selective media…”	Yes	Methodology described in depth	“Confirmed identity by PCR targeting invA… sequencing with Nextera XT and MiSeq…”	Partial	Methodology referenced, but reagents used are not provided for PCR	“Plated on XLD and Hektoen agars… PCR… sequencing…”	No	No QC measures discussed for the testing methodology	Not discussed	6
Paper_025	Guruge SK et al. 2025	Yes	Location and characteristic provided	“Samples were collected from three WWTPs and two untreated wastewater sources… GPS coordinates…”	Yes	Site selection was based on selecting range wastewater sources from hospital and minicipal catchments	“These three WWTPs were among the most advanced… with clear background information, especially about wastewater sources”	Yes	Volume, type, frequency clearly described	“2000 mL pooled… collected once every 3 h between 8 am and 8 pm… sludge also collected”	Yes	Conditions and transit time clearly noted	“Transported to the lab under cold conditions within 24 h”	Yes	Processing steps described	“Filtered through 0.22 μm membranes… adjusted volume… stored at –20°C”	Yes	Methodology described in depth	“ARG annotation… CARD database… Nanopore and Illumina used”	Yes	Methodology provided with reagents used	“DNA extracted… quality assessed… sequenced via Illumina and Nanopore platforms”	Partial	Sequencing analysis reported with QC measures, QC for laboratory methods not described	“Used ARG-OAP, Kraken2, Proksee… but quality control protocols not detailed”	9
Paper_026	Guzman-Otazo J et al. 2019	Yes	Location and characteristic provided	Four specific sampling points described with GPS, altitude, and characteristics	Partial	Site selection based on contamination gradient, although no specific reason for selecting sites	Sites selected include urban, agricultural, and unimpacted zones	Partial	Previous study cited, without much explaination	Monthly samples, sample volumes/weights detailed	No	No information on transport conditions or timing	Samples stored at -70°C; no transit time mentioned	Partial	Not clearly mentioned if the processing was on-site or in lab	Describes filtration, sonication, DNA extraction with kits	Yes	Methodology described in depth	Primer details, qPCR conditions, and controls described	Yes	Methodology provided with reagents used	PCR, WGS, and qPCR setups and reagents described	Partial	Control strains mentioned but QC information not provided	Positive and negative controls for PCR/qPCR, standard curves	6.25
Paper_027	Hasani K et al. 2023	Yes	Location and characteristic provided	“Samples were taken from the inlet, aeration lagoon, and effluent sections of Ardabil WWTP…”	Partial	While the main WWTP is identified, no clear hypothesis or selection criteria beyond accessibility is stated	“The aerated lagoon is the biggest current WWTP in Ardabil.”	Yes	Type, volume, and frequency are clearly defined	“Thirty liquid wastewater samples were collected in 500 mL sterile bottles in 10 series…”	Yes	Conditions and transit time clearly noted	“Transferred to the microbiology laboratory in cold box containers and kept at 4°C… less than 2 h…”	Yes	No processing step	“5 mL samples were cultured into 5 mL double concentration EE broth… incubated 24 h…”	Yes	Methodology described in depth	“PCR reactions... sequencing... antibiotic susceptibility testing by Kirby-Bauer…”	Partial	Methodology is provided, but reagents used are not provided for biochemical tests	“ESBL and AmpC genes were detected… PCR… sequencing… Kirby-Bauer disk diffusion…”	Partial	QC reported for biochemical assays and AST, no information on QC of other laboratory protocols	“Control strains like E. coli ATCC 25922… used for validation.”	8.25
Paper_028	Ho Y-N et al. 2018	Yes	Location and characteristic provided	“The sampling sites included 34 sites on the upstream, midstream, and downstream stretches of the Puzih River… and 5 sites at the Kaoping River downstream weir…”	Yes	Sites selected based on previous reports on salmonella present seasonally and significance of sites as water source	“Our previous report showed the high occurrences of Salmonella… during summer and fall…”	Yes	Type, volume, and frequency are clearly defined	“At each sampling location, 2000 ml of water was taken… sampling depth is approximately 20–30 cm…”	No	No information on transport conditions or timing	“…the remaining 10 mL concentrate was used for subsequent experiments…”	Yes	Processing steps described	“Filtered through a membrane… centrifuged… pre-enriched in BPW… enriched in RV broth…”	Partial	Methodology for PCR is referenced but not explained	“Detected for presence of Salmonella using invA gene primer sets… cultured on CHROMagar™…”	Partial	Methodology referenced, but reagents used are not provided for PCR	“Salmonella colonies were further confirmed and identified using PCR…”	Partial	QC reported for PFGE, no information on QC of other laboratory protocols	“Standard PulseNet PFGE typing protocol was used…”	6.5
Paper_029	Hooban B et al. 2022	Yes	Location and characteristic provided	“Samples were collected from the West, East and South of Ireland… Water samples included seawaters, lakes, rivers, estuaries…”	Yes	Site selected based on previous reports of resistance detection and proximity of sites to hot spots	“Sample collection points were chosen based on the findings of the point prevalence survey…”	Partial	Type and volume specified, frequency not defined	“118 water (30 L) and 36 sewage samples (200 mL) were collected”	No	No information on transport conditions or timing	“Seawater samples were diluted 1/10… processed using filtration and enrichment…”	Yes	Processing steps described	“Filtered using the CapE method, followed by enrichment and culturing… direct swab plating for sewage…”	Partial	Methodology for culture and MALDI-TOF identification not explained	“Real time PCR… EUCAST guidelines… sequencing with Illumina…”	Partial	Methodology is not provided for MALDI-TOF	“Bacterial species identification was achieved using MALDI-TOF… EUCAST breakpoints…”	Partial	QC reported for AST, no information on QC of other laboratory protocols	“Klebsiella pneumoniae ATCC 700603 and E. coli ATCC 25922 were used as controls…”	6
Paper_030	Hooda Y et al. 2024	Yes	Location and characteristic provided	“Water samples were collected from sewage drains, rivers, ponds, lakes, and stagnant water bodies...from different sites across Dhaka and Mirzapur.”	Partial	Site selection identifies high-burden and low-burden areas, but site selection is based on accessibility	“...selected based on accessibility.”	Partial	Type and volume specified, frequency not defined	“A sterile cup, attached to a rope, was used to collect >10 ml... transferred into a sterile bottle.”	No	No information on transport conditions or timing	“The filtered sample was stored at 4˚C up to 72 hours before use”	Yes	Processing steps described	Describes centrifugation, filtration, enrichment procedures in detail	Yes	Methodology described in depth	“...using the double-layer agar method... killing activity... RFLP assay”	Yes	Methodology provided with reagents used	“...appearance of plaques the next day indicated the presence of bacteriophages...”	Partial	QC reported for checking activity spectra, no information on QC of other laboraotory protocols	Controls with non-Typhi strains and replicates used	7.25
Paper_031	Hu L et al. 2024	Yes	Location and characteristic provided	“Water samples were collected from four ports in Shanghai... Figure 1 and Table 1.”	Partial	Ports selected, but rationale or hypothesis not clearly stated.	“...four ports in Shanghai from July to September 2023.”	Yes	Sample type, volume, and method described.	“Three samples were taken from the upper... Each sampling site sampled 15 L... mixed using an upright water collector.”	Yes	Conditions and transit time clearly noted	“All bottles were stored in polyethylene ice boxes at 4 °C and were quickly transported to the laboratory within 2 h.”	Yes	Detailed method of filtration and handling provided.	“Filtered by a 3 µm membrane... then filtered using 0.22 µm membrane...”	Yes	Sequencing and bioinformatics methods detailed.	“High-throughput metagenomic sequencing with the Illumina HiSeq 2500...”	Yes	Description of library construction and sequencing process included.	“The qualified DNA samples were used to construct a DNA library... 15 Gb of sequencing data...”	Partial	QC reported for sequence analysis, no information on QC for other lab protocols	“To ensure and control the quality and reliability of sequencing results, Trimmomactic... used to control the data quality.”	8.75
Paper_032	Huang X et al. 2024	Yes	Location and characteristic provided	“...samples were collected from four regions... including rivers, creeks, irrigation canals, reservoirs, and ponds”	Yes	Sites selected to represent variations in flow of water and anthropogenic activities	“...support the GenomeTrakr initiative... for agricultural product safety”	Yes	Type, volume, and frequency are clearly defined	“For each sample, 10 L of water was filtered through a Modified Moore Swab…”	Yes	Conditions and transit time clearly noted	“...transported at 4°C. Samples were stored at 4°C until processing within one week”	Yes	Processing steps described	“...stomaching MMS with PBS solution, followed by centrifugation…”	Yes	Methodology described in depth	“...sequenced on Illumina NextSeq 2000... taxonomic classification... resistome profiling…”	Yes	Methodology provided with reagents used	“...Kraken2, Bracken, Bowtie2... classified to taxonomic and resistome databases”	Partial	QC only reported for initial 10 samples and 2 standards to establish cutoffs	“...ZymoBIOMICS standards... preliminary test on 10 samples”	9
Paper_033	Jahan F et al. 2025	Yes	Location and characteristic provided	“A total of 11 sampling sites... Basabo, Narinda, Saydabad…”	Partial	Site selection based on geographical representation (North and South) rather than meteorological profiles	“Sites selected based on burden and drain/pumping location across administrative areas”	Partial	Type and frequency defined, no volume mentioned	“Samples collected weekly... 565 total; grab samples”	No	No information on transport conditions or timing	“Sample handling and transit details not explicitly described”	Yes	Processing steps described	“Nanotrap particles... MagMAX kit... PCR inhibitor removal”	Yes	Methodology described in depth	“Pathogen-specific primers... qPCR... thermal cycling conditions”	Yes	Methodology provided with reagents used	“PCR performed using Bio-Rad system... standard curves”	No	No QC measures discussed for the testing methodology	“No mention of positive/negative controls or validation”	6.25
Paper_034	Jiménez-Belengue A et al. 2012	Yes	Location and characteristic provided	"Water samples were collected from two different sewage treatment plants (STP) which perform tertiary treatment... serving 250,000 people..."	Partial	Implicit rationale based on irrigation use but no detailed site selection criteria	"The aim...was to study the presence of multidrug-resistant Salmonella...for its possible use for agricultural irrigation..."	Yes	Type, volume, and method described.	"Samplings were performed from October 2009 to February 2010... 45 samples... sterile disposable plastic containers..."	Partial	Refridgeration on collection mentioned, but transit time not specified	"Samples...refrigerated prior to analysis"	Yes	Processing steps described	"Each membrane filter was then pre-enriched in BPW...incubated...on XLD and Hektoen agar..."	Yes	Methodology described in depth	"Biochemical confirmation (glucose fermentation, urease, indole, H₂S)... tested for antibiotic resistance..."	Yes	Methodology provided with reagents used	"Disk diffusion tests... according to NCCLS guidelines"	Partial	QC reported for AST, no information on QC of other laboratory protocols	"E. coli ATCC 25922 was used as a control strain"	8.25
Paper_035	Jokinen CC et al. 2010	Yes	Location and characteristic provided	“Salmon River watershed… 4 stream sites: SH, SF, CO, DA… Langley WWTP… septic systems”	Yes	Site selection was based on close proximity of watersheds to septic systems and livestocks	“Surface water, sewage, and animal faecal samples were collected… to determine sources…”	Yes	Type, volume, and frequency are clearly defined	“186 surface water samples… using sterile water bottles… faecal samples fresh…”	Yes	Conditions and transit time clearly noted	“Placed on ice upon collection… analysed within 24 h”	Yes	Processing steps described	“Filtration… immersion in enrichment broths… GITC buffer… DNA extraction protocol…”	Yes	Testing for multiple bacterial pathogen discussed individually	“PCR for detection of invA, spvC… flaA RFLP… serotyping…”	Partial	Methodology referenced, but reagents used are not provided for PCR	“Multiplex PCR, gel electrophoresis… DNA extraction using Qiagen kits…”	No	No QC measures discussed for the testing methodology	“Positive controls used… Bacteroides vulgatus and known host-source faecal DNA…”	7.5
Paper_036	Jokinen CC et al. 2015	Yes	Location and characteristic provided	“Surface water samples were collected… within four watersheds… 27 water monitoring sites… upstream of drinking water intake…”	Yes	Site selection based on varying agricultural practices	“Each watershed contained one reference site… where the influence of human and agricultural activity was minimal”	Yes	Type, volume, and frequency are clearly defined	“Water was collected in sterile, 1 L sampling bottles… 0.5 L for others… biweekly…”	Yes	Conditions and transit time clearly noted	“All samples were placed on ice… analyzed within 24 h”	Yes	Processing steps described	“Filtered… enriched… described in Appendix S1”	Yes	Methodology is described in depth	“Phagetyping, PFGE, and AMR testing were performed…”	Partial	Methodology referenced, but reagents used are not provided for PCR	“PCR confirmation… standardized techniques…”	Partial	QC reported for AST, no information on QC of other laboratory protocols	“Standardized techniques… Public Health Agency of Canada’s lab”	8.5
Paper_037	Kawabe H et al. 2025	Partial	Site defined but no other information	“Wastewater samples from WA treatment plants...soil from Seattle dog parks...fecal samples from Ecuador.”	Partial	Some rationale given, but not a full hypothesis-based selection.	“Samples selected for CR18S and GlyA absence.”	No	No information provided	“25−50 mL wastewater...0.25 g soil...0.22 g feces.”	No	No information on transport conditions or timing	“Centrifuged at 4 °C,” but not detailed for all matrices or transit time.	Yes	Processing steps described	“Centrifuged at 5000g...DNA extracted using Qiagen kits...”	Yes	Methodology is described in depth	“Sequential PCR...MinION and Illumina sequencing...TAC for comparison.”	Yes	Methodology provided with reagents used	“No template control (NTC) reactions were run in parallel...”	Partial	QC reported for multiplex pcr, taqman card, nanopore sequencing, but not clearly defined for illumina sequencing	“Use of NTCs... primer dimer analysis... sequencing controls”	6.5
Paper_038	Khalefa HS et al. 2021	Yes	Specific locations and environmental characteristics described	“Sampling points and site selection… Lake Qarun… El-Batts and El-Wadi drains… poultry farms…”	Yes	Site selected based on its proximity to environmental contamination of Salmonella	“we collected… during migration season… where birds were easily seen and trapped”	Yes	Type, volume, and frequency are clearly defined	“12 water samples… 45 fecal samples… 35 Nile tilapia… 175 brine shrimp”	Partial	Conditions provided without transport times	“Samples were labeled and transported directly to the laboratory in icebox…”	Yes	Processing steps described	“pre-enrichment in BPW… selective enrichment… XLD agar… biochemical tests…”	Yes	Methodology described in depth	“PCR amplification… stn and invA… electrophoresis… sequencing”	Yes	Details provided with reagents used	“PCR products… electrophoresed… phylogenetic analysis…”	No	No QC measures discussed for the testing methodology	No explicit mention of quality control procedures	7.5
Paper_039	Khan HA et al. 2024	No	Location and characteristic provided	Sampling in Central Mexico, Santiago (Chile), Paraíba and Rio de Janeiro (Brazil)	No	Samples provided by external source	"To obtain further details of Salmonella incidence in the city, this study was designed..."	No	No information provided	"Sample collection was carried out from September 2020 to February 2021... 1000 mL polypropylene bottles..."	Yes	Conditions and transit time clearly noted	"Transported to the laboratory using an ice box... bacterial examinations initiated on the same day"	Yes	Processing steps described	"Pre-enrichment in BPW, selective enrichment in RV broth, selective plating on XLD, DCA..."	Yes	Methodology described in depth	"PCR amplification of bacterial 16S rDNA... DNA purified using GeneJet..."	Yes	Details provided with reagents used	"API 20E, Vitek 2 Compact system... sequencing by Macrogen Inc."	Yes	Control strains mentioned	"Compared with control strains such as Salmonella enterica ATCC 14028..."	8
Paper_040	Kim NY et al. 2023	Yes	Location and characteristic provided	"Site A treated wastewater from 274,859 people... Site B... 156,210 people... primary residential areas..."	Yes	Effluent samples taken with population in mind and antropogenic wastewater	"selected two wastewater treatment facilities in the primary residential areas with an easy access..."	Yes	Type, volume, and frequency are clearly defined	"Wastewater was aseptically collected in two 2 L sterile collection bottles from each site... monthly..."	Partial	Transport time given, no condition defined	"the experiments were initiated immediately within 4 h following the samplings"	Yes	Processing steps described	"1L filtered at −1000 mbar... vortexed with PBS... concentrated using ultrafiltration"	Yes	Methodology described in depth	"GI Panel (BioFire® FilmArray®)... RT-PCR (QIAGEN, Thermo Fisher)... sensitivity and specificity mentioned"	Yes	Details provided with reagents used	"We rapidly performed the sample collection and genetic analysis... average of 48 h"	No	No QC measures discussed for the testing methodology	No mention of quality control procedures or standards used	7.5
Paper_041	Klangnurak W et al. 2025	Yes	Location and characteristic provided	“Sampling sites were as followed: the upstream site (ST1)... midstream site (ST2)... downstream site (ST3)”	Yes	Site selection based on pollution gradient on lake	“...runs through farms and the city center...tourism and urban activity in ST1...”	Partial	Type and volume specified, frequency not defined	“Water samples were collected using sterile plastic bags, with each sample having a total volume of 1 L...plankton filtered from 20L/30L...”	Yes	Conditions and transit time clearly noted	“Samples were then stored at 4 °C and transported to the laboratory for DNA extraction within 24 h”	Yes	Processing steps described	“...filtered through a 0.45 µm sterile mixed cellulose ester membrane filter...”	Yes	Methodology is provided	“Shotgun sequencing metagenomics...functional genes...Illumina NovaSeq 6000 platform”	Yes	Methodology and tools for analysis clearly described	“DNA extraction with the DNeasy Blood and Tissue Kit...gene functions assessed with KEGG and CARD databases”	Partial	Sequencing analysis reported with QC measures, No QC for laboratory methods discussed	No mention of control samples or QA/QC protocols	8.5
Paper_042	Kokkinos P et al. 2015	Yes	Location and population details provided	"Three WWTPs...Patras is an urban city...Levadia is a small city...Arachova is a tourist resort"	Yes	Site selection based on effluent released in urban centers, hospital sewage, agriculture usage, and tourist spots with variable populations	"Each receiving sewage of populations with different characteristics"	Yes	Type, volume, and frequency are clearly defined	"Ninety wastewater samples (1 and 10 L from the WWTP inlet and outlet, respectively), were collected monthly"	Partial	No specifc details provided, immediate transfer to lab	"Samples were transferred to the laboratories immediately"	Partial	ISO19250 method refernced, no details provided	"Virus concentration (Calgua et al. 2008)... multiple tube method, ISO 10705, ISO 19250"	Partial	Standard cited but no further detail mentioned	"TaqMan assays previously described...ISO 19250 for Salmonella"	No	Lab protocols not discussed thoroughly	"Chemical parameters were analyzed...virological, mycological, parasitological analyses described"	No	No QC measures discussed for the testing methodology	"QIAamp Viral RNA minikit... standard methods"	4.5
Paper_043	Kraft AL et al. 2023	Partial	Already identified high prevalence Salmonella site was used	“Samples were collected from a site in the Mid-Atlantic U.S. (MA04)… a creek… and a pond…”	Partial	Site selection rationale given for one location (MA04), not all	“Site MA04… previously determined to have high prevalence of Salmonella”	Yes	Type, volume, and frequency are clearly defined	“1 L samples… sterile Masterflex tubing… sterile Nalgene bottles… peristaltic pump”	Yes	Conditions and transit time clearly noted	“Coolers were packed with ice packs and shipped overnight…”	Yes	Processing steps described	“Perlite filtration… UPB/BPW pre-enrichment… TT, GN, RV selective enrichments…”	Yes	Methodology described in depth	“Isolation on XLT4 and BGS agar… fluorescence and biochemical confirmation…”	Yes	Details provided with reagents used	“Presumptive colonies… identified… fluorescence under UV… TSI, LIA slants…”	Partial	Use of fluoresce positive controls used for validation, no QC outlined for testing methodology	“Fluorescent S. Typhimurium as standardized inoculum… recovery validation”	8.5
Paper_044	Kryzanowski F et al. 2014	Yes	Location and other characteristics provided	“Five WWTPs located in a Brazilian densely populated metropolitan region”	Yes	Study goal of sludge analysis used to define critera for selection	“Sludge samples were collected... to scrutinize Salmonella spp.”	Yes	Type, volume, and frequency are clearly defined	“Samples (n = 54)... from a sludge pile after the dewatering process”	Yes	Conditions and transit time clearly noted	“Stored in sterile plastic bottles which were kept chilled during transportation and analyzed within 24 hours”	Yes	Processing steps described	“30 g of sludge... inoculated... TSB... transferred to MSRV... plated on XLD etc.”	Yes	Methodology described in depth	“Amplification was performed with primers... electrophoresis... PCR bands for virulence genes”	Yes	Details provided with reagents used	“Serotyping at Adolfo Lutz Institute; PCR for virulence genes; antimicrobial susceptibility testing”	Partial	PCR used positive controls, no information about culture and biochemicals QC	“Positive controls for Salmonella Enteriditis and Typhimurium used”	9
Paper_045	Kuhn KG et al. 2023	Yes	Location and other characteristics provided	"monitoring locations across the state of Oklahoma...serving the highest proportion of the city population"	Yes	Sampling sites selected based on population diversity with temoral sampling plan to maximize the goal of gastrointestinal pathogen surveillance	"the primary wastewater treatment plant serving the highest proportion of the city population was selected"	Yes	Type, volume, and frequency are clearly defined	"composite samples...collected twice per week...32 mL subsamples...chain-of-custody"	Yes	Conditions and transit time clearly noted	"samples kept between 1 and 6 °C and processed within 24 h"	Yes	Processing steps described	"centrifugation at 14,600×g...PEG:NaCl solution"	Yes	Methodology described in depth	"qPCR and RT-qPCR assays using primers and TaqMan probes...Supplementary Table S1"	Yes	Details provided with reagents used	"triplicate assays, controls using Bovine Coronavirus spike-in"	Yes	vaccine used for process control from first step	"used Bovine Coronavirus as control...triplicates"	10
Paper_046	LeBoa C et al. 2023	Yes	Locations and characteristics of sampling sites defined	“370, 1L drinking water samples from a population-based random sample of households… 380, 50mL river water samples from 19 sentinel sites… upstream, city center, downstream”	Yes	Sites were selected with populatuion gradient to test the hypothesis along with drinking water sampling	“We enrolled a geographically random, population-based sample… grid clusters were randomly selected to receive a healthcare utilization survey”	Yes	Type, volume, and frequency are clearly defined	“At each household, team members collected a one-liter sample… For river, 50 mL monthly samples for 20 months”	Yes	Conditions and transit time clearly noted	“All samples were put on ice… transported to the laboratory”	Yes	Processing steps described	“Filtered through 0.45μm filter… enrichment using Selenite F… centrifugation”	Partial	PCR referenced but targets not specified	“RT-PCR… published primers… 45 cycles for drinking, 40 cycles for river… Ct cutoff used”	Partial	PCR referenced but conditions, methodology, kits, reagents not provided	“All samples run in duplicate… included negative controls… enrichment threshold of 3 Ct shift used to suggest viability”	Partial	Negative controls defined, but no mention of positive controls	“We included two nuclease free water PCR negative controls on each 96 well plate… a field negative control… uninoculated media control”	7.5
Paper_047	Li N et al. 2025	Yes	Characteristics provided, locations not shared citing confidentiality	“WWTP1 is located in the center city… WWTP2 and WWTP3 are in suburban areas…”	Yes	Sites selected to test effect of various sewage treatment methodologies on bacterial communitites in influent and effluent	“Three WWTPs in Florida… selection details not disclosed”	Partial	Type, volume, and frequency are not clearly defined	“200 mL of effluent filtered… influent plated… incubated at 37°C for 24 h”	Partial	Sample transport timing provided without conditions	“within 3 h of collection… incubated in TSB at 37°C”	Yes	Processing steps described	“filtered through 0.1 μm… incubated in TSB… centrifuged”	Yes	Methodology described in depth	“16S rRNA sequencing (V3–V4)… Illumina MiSeq… WGS on NovaSeq X Plus”	No	Methodology for sequence analysis is not referenced	“AST using Sensititre CMV3AGPF and GN4F… MIC values reported”	No	No QC measures discussed for the testing methodology	No explicit mention of QC/QA	6
Paper_048	Liu P et al. 2021	Partial	Kolkata sampling sites defined, no information on Dhaka sites	“Palmer’s Bridge station served Ward 55 with approx. 32,254 people…”	No	Site selection did not rationalize why two different methods were used for different sites	“selected locations in Dhaka and three municipal sewage pumping stations in Kolkata”	Partial	Information is not provided clearly	“20 L drain and canal water samples… Moore swab placed for 24 h”	No	No information provided about transport or transit conditions.	“incubated and stirred overnight at 4°C… Moore swab in enrichment broth”	Yes	Processing steps described	“concentrated by hollow fiber ultrafiltration… PEG precipitation… centrifuged at 12,000g”	Yes	Methodology described in depth	“qPCR with primers for stgA and SPA intergenic region… Bio-Rad CFX96”	Partial	Details for PCR done in Kolkata provided but no information provided for PCR done in Dhaka other than the reference	“standard curve incorporated… qPCR efficiency, CV reported”	Partial	PC is used for PCR, but no extraction control is used	“negative controls used… inter-assay CV”	6.25
Paper_049	Mafu NC et al. 2009	Partial	Sampling sites listed without other characterisitics	"waste water samples were collected... from Fort Hare... Amalinda... Schornville... Also domestic water samples... from Gogogo and Tyume rivers"	Partial	Site selection appears to choose sites with domestic and environmental water sources without providing any details about the sites	Not described	Partial	Volume and handling details provided	"samples were collected using sterile 1 L Nalgene bottles... transported on ice"	Partial	Conditions provided without transport times	"transported on ice in cooler boxes to the laboratory"	Yes	Processing steps described	"500 ml... centrifuged... enriched in tetrathionate broth"	Yes	Methodology described in depth	"restriction digests... SDS/PAGE... dendograms"	Yes	Details provided with reagents used	"Kirby-Bauer disk diffusion method... zones of inhibition"	No	No QC measures discussed for the testing methodology	Not mentioned	6.5
Paper_050	Malayil L et al. 2022	Yes	Location and other characteristics provided	“sampling sites (n = 22) … included … river, pond, wastewater, etc.”	Yes	Sites selected to represent diverse recycled and surface waters	“included in this study are either currently used for irrigation … or have potential …”	Yes	Type, volume, and frequency are not clearly defined	“1 L water collected … 410 samples … frequency and sample volumes detailed”	Yes	Conditions and transit time clearly noted	“Samples transported to lab in coolers with ice packs … processed within 24 h”	Yes	Processing steps described	“filtered through 0.22 μm filters … filters stored at 4 °C then −80 °C”	Partial	PCR conditions not defined	“16S rRNA PCR, metagenomics … Illumina HiSeq … Kraken2, CARD”	Partial	PCR reagents not discussed	“enzyme cocktails … FastPrep24 … Qiagen QIAmp DNA kit”	Partial	Negative controls defined, but no mention of positive controls	“negative extraction controls during water filtration, DNA extraction and sequencing”	7.5
Paper_051	Masarikova M et al. 2016	Yes	Location and characteristic provided	"Treated wastewater was sampled at the outflow of a WWTP located at Brno... gulls... at the Nove Mlyny waterworks, 35 km downstream"	Yes	Rationale provided for selection of site	"We therefore investigated the presence of Salmonella... at a WWTP and associated gull colony"	Yes	Type, volume, and frequency are not clearly defined	"We collected 37 wastewater samples... using the Moore swab method... 284 cloacal swabs..."	Partial	Conditions provided without transport times	"Swabs... placed into a sterile flask and transported to the laboratory"	Yes	Processing steps described	"Swabs... cultured in buffered peptone water... MSRVA... XLD Agar..."	Yes	Methodology described in depth	"Identified by MALDI-TOF MS... antigenic structure by slide agglutination... PFGE..."	Partial	PCR reagents not discussed	See Table 1 and methods section for details of all lab tests	Partial	control strains included for phage typing, but no QC measures for culture and other methods discussed	"Control strains... PFGE protocol... phage typing according to HPA protocol"	8
Paper_052	Meena B et al. 2020	Yes	Location and characteristic provided	"Five stations were selected in Port Blair Bay... impacted by the major anthropogenic activities of Port Blair city..."	Yes	Sites selected based on anthropogenic activities causing pollutions in the selected sites	"Sampling stations selected from inner bay to open sea..."	Partial	Volume not specified, but type, frequency, and collection described in detail	"Samples were collected... using Niskin Go-Flo... 0.3 m below surface... triplicate analysis"	Yes	Conditions provided without transport times	"Samples were transported in an ice box... processed within 4 h"	Yes	Processing steps described	"Filtered through 0.22 μm... plated on HiCrome agar... biochemical tests"	Yes	Methodology described in depth	"PCR amplification... molecular identification... antibiotic susceptibility test"	Yes	Details provided with reagents used	"Biochemical characterization... selective agar... antibiotic disks"	Yes	QC strains used for all lab tests	"S. enterica ATCC35664 and E. coli ATCC25922 used as controls..."	9.5
Paper_053	Mendoza-Guido B et al. 2024	Yes	Location and characteristic provided	“Samples were collected from three sites along the main course of the Virilla River…”	Partial	Site selection based on pollution gradient on lake	“Site 3 was chosen as a reference point... Site 1... minimal human impact...”	Partial	Type mentioned, volume and frequency not specified	“Surface water samples were collected... 250 mL of each sample was prefiltered...”	Partial	Same day processing stated without transport conditions	“Transported under appropriate conditions to the laboratory... processed same day”	Yes	Processing steps described	“...prefiltered...incubated... transferred to agar plates...”	Yes	Methodology is provided	“Phenotypic resistance... VITEK2... genotypic... sequencing, bioinformatics tools...”	Yes	Methodology and tools for analysis clearly described	“Resistance profiles determined... ARGs identified... plasmids characterized”	Partial	Sequencing analysis reported with QC measures, No QC for laboratory methods discussed	“Resistance levels were assessed... CLSI guidelines”	7.75
Paper_054	M'ikanatha NM et al. 2024	Yes	Location and characteristic provided	“Two wastewater treatment facilities... serving ~17,182 residents”	No	Sites were chosen for convenience, not based on hypothesis	“Both convenient to our laboratory”	Yes	Type, volume, and frequency are clearly defined	“Flow-proportional 24h untreated sewage composite sample... 1 L collected twice weekly”	Yes	Conditions and transit time clearly noted	“Stored at 4°C... transported on ice to the laboratory for processing”	Yes	Processing steps described	“Centrifuged... filtered... enriched... plated on XLD and HE agar”	Yes	Methodology is provided	“Whole-genome sequencing... SeqSero2... AMRFinderPlus... SNP analysis”	Partial	Methodology for PCR is referenced, but reagents used are nor provided; enough detail of other methods given	“PCR for invA... sequenced on Illumina MiSeq”	No	No information on quality control protocols during testing	“Screened for invA by PCR... serotyping... no mention of positive/negative controls”	7
Paper_055	Mondal L et al. 2024	Partial	Locations provided without characteristics	"Surface water samples from the ten natural water bodies inside the Dhaka Metropolitan City..."	No	Sites selected from various water bodies but their selection is not rationalized based on their characteristics	Not explicitly stated	Partial	Process defined without volume. Frequency	"Samples... gathered in plastic bottles that had been disinfected with ethanol"	No	No information provided about transport or transit conditions.	"pelleted by centrifugation at 12,000 rpm for 10 min at 4°C"	Partial	Processing referenced but not explained	"Sonicated on ice... centrifuged... filter-sterilized via 0.2 µm filters"	Partial	Tests named but not explained	"Culture and sensitivity tests... based on CLSI (2018) guidelines"	No	No details on laboraotry protocols	"Different culture media were used... inoculated plates were incubated..."	Partial	QC of cytotoxicity assay explained, no other test had QC	"CLSI guidelines... Duplicate wells were used"	3.75
Paper_056	Moriñigo MA et al., 1990	Yes	Location and characteristic provided	“Samples were collected at five sampling stations… six stations… seven sampling stations…”	Yes	Site selection based on aim of identifying Salmonella in natural polluted waters	“Marine zone influenced by river mouth that receives industrial wastewaters and sewage…”	Yes	Type, volume, and frequency are clearly defined	“1000 ml capacity… collected from superficial layers (up to 30 cm below the water surface)… monthly intervals between Jan and Sept”	No	No information provided about transport or transit conditions.	No mention of transport or storage conditions.	Partial	Methodology referenced but not defined	“Samples processed as described by Morinigo et al. (1986)… confirmed with API 20-E System and agglutination tests.”	Partial	Methodology referenced but no information on steps provided	“Disk diffusion assays… 14 antibiotics… National Committee for Clinical Laboratory Standards.”	Partial	Methodology referenced but no information on reagents provided	“Plates incubated at 35°C for 16-18 h… inhibition zones measured… scored as susceptible, low, intermediate, high…”	No	No QC measures discussed for the testing methodology	“Standard table (BioMerieux)”	4.5
Paper_057	Odjadjare EC et al. 2015	Yes	Location and characteristic provided	“Two wastewater treatment plants… discharging… 500 meters upstream (U.S) and 500 meters downstream (D.S)”	Yes	Site selection based on hypothesis to test Salmonella in effluents and receiving water	“Details of these treatment plants can be found elsewhere”	Yes	Type, volume, and frequency are clearly defined	“Water samples were collected monthly… 5 L plastic containers… filled to three-quarter”	Yes	Conditions and transit time clearly noted	“Placed in ice packs, transported to the laboratory… processed within 24 h”	Yes	Processing steps described	“Enrichment method… filtration… pre-enrichment in peptone water”	Yes	Methodology described in depth	“PCR using invA gene… primers provided… thermocycler protocol included”	Yes	Details provided with reagents used	“Biochemical tests… antibiotic susceptibility… CLSI methods used”	Partial	Controls defined for PCR, but no controls used for culture and other methods	“Positive control: S. typhimurium ATCC 13317”	9
Paper_058	Okorie CN et al. 2024	Partial	Location provided but sites not explained	"Ekulu River... offers an alternative source of water... used for drinking, recreation, domestic use, and fresh produce irrigation"	Partial	Rationale provided but not used extensively for site selection	"Anthropogenic activities... necessitates the need for regular surveillance..."	Yes	Type, volume, and frequency are clearly defined	"Duplicate composite samples... 2 litres... once monthly... depth of 15 cm"	Yes	Conditions and transit time clearly noted	"Transported in lightproof insulated box... stored at -4°C and analyzed within 8 h"	Yes	Processing steps described	"Pre-enrichment... buffered peptone water... RV broth... SSA agar"	Partial	PCR and sequencing referenced but not described	"PCR amplification... 16S rRNA sequencing... sequence analysis"	Partial	Methodology referenced but no information on reagents provided, resistance gene PCR not discussed	"Kirby-Bauer sensitivity technique... Mueller-Hinton agar... 24 h incubation"	No	No information on quality assurance protocols during testing, QC of sequencing analysis is defined	Not mentioned	6
Paper_059	Oktaria V et al. 2025	Yes	Location and characteristic provided	“Samples were collected... from the central WWTP (inlet), community WWTPs... traditional markets... schools... river... residential flow.”	Yes	Sites wre selected based on WWTP coverage, population density, areas known with crowding, and reported clinical typhoid cases	“Site selection was based on WWTP coverage, population density, areas where people congregate, and data on suspected typhoid cases.”	Partial	Type, volume, and frequency explained; No rationalization on selection of sites for Grab and Trap sampling	“Grab samples of 500 mL... passive sampling... 24 h... fortnightly.”	Yes	Conditions and transit time clearly noted	“Samples were placed immediately in a cool box and transferred on ice at 2–8°C within 4 h.”	Yes	Processing steps described	“Filtered using 0.45 μm membrane... stored at −80°C until DNA extraction.”	Yes	Methodology is provided	“Multiplex qPCR... targeting genes ttr, tviB, staG... PCR cycling conditions described.”	Yes	Methodology for PCR referenced, reagents, and controls provided.	“Used QIAamp Powerfecal Pro DNA kit... standard curves, Ct thresholds, inhibition controls described.”	Yes	Controls used throughout molecular analysis to ensure the quality	“Internal control used; cut-off Ct values determined; inhibition checked with spike-in control.”	9.5
Paper_060	Olawale SI et al. 2020	Yes	Locations provided without characteristics	“A total of 4 different abattoirs… Abubakar Saraki Olusola… Ojatuntun… Mandate Ultramodern market… KAS Ventures, Balogun”	Partial	Sites were selected based on their proximity to abattoirs, but no site-specific rationale to support central hypothesis	No explicit hypothesis or selection criteria provided	Partial	Volume not specified, but type, frequency, and collection described in detail	“Two wastewater samples were collected at each abattoir during each sampling periods… 16 wastewater samples…”	Partial	Cold chain mentioned, but no exact transit time	“quickly transported in ice chest to the laboratory”	Yes	Processing steps described	“Serial dilution up to 10⁻⁶… plated on selective media…”	Yes	Methodology described in depth	“Enumeration… selective media: MacConkey, EMB, XLD, MSA, etc.”	Yes	Details provided with reagents used	“Antibiotic susceptibility test… using Mueller Hinton agar… zone of inhibition measured”	Partial	No QC discussed other than standardizing AST inoculum	“McFarland standard was used”	7.75
Paper_061	Onuoha SC 2017	Yes	Location and characteristic provided	“Streams located within the town… run through the city and flow past the outskirts…”	Yes	Site selection on the hypothesis to investigate diarrhoegenic organisms and determine their suceptibility patterns	“In view of the prevailing problem of portable water in Afikpo…”	Partial	Process defined without volume. Frequency	“Water was collected in the morning (8-11:59am)… sterile container… labeled and transported on ice”	Partial	Cold chain mentioned, but no exact transit time	“Transported on ice to the laboratory for analysis”	Yes	Processing steps described	“Filtered through 0.45 μm… plated on nutrient media”	Yes	Methodology described in depth	“Disc diffusion method following guidelines… CLSI…”	Partial	Methodology provided, reagents used not specified for some tests	“Antibiotic discs… zone of inhibition… CLSI categories”	Partial	AST follows guidelines, no specific QC discussed for other methods	“Following guidelines established by CLSI”	7.5
Paper_062	Ooms D et al. 2024	Yes	Location and characteristic provided	“Freshwater and wastewater tanks shared a common wall…”; diagrams in Supplement	Yes	Site selection considered sources of fresh water and wastewater on ship	No explicit criteria; investigation followed outbreak notification	Partial	Details on type and volume of samples collected are not very clear between freshwater and wastewater	“Water samples were collected (0.5–5 L)...”	No	No information provided about transport or transit conditions.	No reference to transport conditions or time	Yes	Processing steps described	“...enriched in Selenite Cystine broth... incubated... spread onto BGA, SS...”	Yes	Methodology described in depth	“Multiplex Salmonella qPCR… ttr gene… confirmed by MALDI-TOF…”	Partial	Methodology provided or referenced, reagents used not specified for some tests	“Performed by 15 different labs… Bactec bottles… WGS…”	No	No QC measures discussed for the testing methodology	“All isolates sent to RIVM for confirmation…”	6
Paper_063	Owusu M et al. 2025	Yes	Location and characteristic provided	"We implemented standardized protocols for ES at 40 validated sites in peri-urban communities in Ghana..."	Yes	Site selection from broad geographical areas with varying catchment sizes and peri-urban and rural setting along with typhoid endemicity. The sites also aligned with clusters defined for vaccine trials	"...GIS-based approach using environmental data was implemented to systematically identify candidate ES sites..."	Yes	Type, volume, and frequency are clearly defined	"Grab samples (GS) and Moore swabs (MS) were collected monthly..."; "MS placed 24h before collection... collected in 1L bottles"	Partial	Cold chain mentioned, but no exact transit time	"Both GS and MS were transported via cold chain..."	Yes	Processing steps described	"Filtered through a 0.45 µm membrane... massaged in Ringer’s lactate... centrifuged... stored at -20oC"	Yes	Methodology clearly defined on online resource	"qPCR was performed using primers and probes targeting the ttr, tviB and staG genes..."	Yes	Methodology provided through protocol.io	"DNA extraction... PCR... culture using agar... SIM and API 20E"	Partial	Extraction controls used for qPCR; no controls defined for UPE media and culture	"An extraction control (Cy5-QXL670) was adjusted to cycling thresholds..."	8.5
Paper_064	Pignato S et al. 2010	Yes	Location and characteristic provided	"Samples... from two towns... in eastern Sicily (Italy)... municipal treatment plants"	Yes	Site selection focuses on human wastewater to test hypothesis by excluding animal and farm sources	"No wastes from farms... were treated in the two plants."	Partial	Only frequency of sampling discussed	"108 wastewater samples... every 2 weeks (Plant A) or every month (Plant B)..."	No	No information provided about transport or transit conditions.	Not discussed	Yes	Processing steps described	"Processed using Salmosyst system... filtered on 0.45 µm filters"	Yes	Methodology is provided	"PCR for bla genes and integrons... resistance profiling... sequencing"	Yes	Methodology provided with reagents used	"Biochemical ID by API 20E, resistance tests on MH agar..."	No	No QC measures discussed for the testing methodology	Not mentioned	6.5
Paper_065	Rahim K et al. 2024	Yes	Location and characteristic provided	“Sampling site is located at the junction of sewage water mixing with the fresh water reservoir, the Sutlej River”	Yes	Sites selected to include sampling from multiple points at sewage and river confluence	“Strategic selection... to assess sanitation standards of the city”	Partial	Type specified, no volume defined, single time collection	“36 water samples... plastic containers... sterilized with 70% ethanol... analyzed within 24 h”	Yes	Conditions and transit time clearly noted	“Transported in a cooler maintained at 4 °C... analyzed within 24 h”	Yes	No processing step	“Centrifugation... incubation with peptone water... plating on selective media”	No	Methodology does not explain interpretation of 16S RNA results	“Kirby-Bauer disk diffusion... PCR using 16S rRNA gene... sequence alignment”	Partial	Methodology provided, but reagents used are not described for many tests	“Positive & negative controls used... standard QC strains listed”	Partial	QC explained for AST and ARG PCR, but not for other lab methods	“Quality control strains were included... validate testing protocols”	6
Paper_066	Rigby J et al. 2022	Yes	Location and characteristic provided	“Sampling sites... downstream of river junction points... communities: Zingwangwe, Ndirande and Mbayani”	Yes	Site selection based on known typhoid hotspots	“Sites were selected using data provided from a case control study... typhoid patient households were geospatially located”	Yes	Type, volume, and frequency are clearly defined	“Grab samples (1L water), trap samples (Moore swabs and biofilms)... number per type recorded”	No	No information provided about transport or transit conditions.	“Samples filtered... incubated at 37±1°C... storage at 6±2°C”	Yes	Processing steps described	“Filtered through 0.45 µM membrane... bile broth... secondary selenite F broth... mCASE agar”	Yes	Methodology described in depth	“qPCR using four primer pairs... PCR efficiency, LOD/LOQ calculated... thermocycling steps listed”	Yes	Methodology provided with reagents used	“API 20E biochemical panel, serological tests for O9, Vi, Hd antigens”	Yes	Quality control of culture media, PCR explained, EUCAST guidelines used for AST	“Positive defined as amplification crossing threshold... API 20E returned identification of 99.9%”	9
Paper_067	Salih H et al. 2022	Partial	Location provided but site not explained	"Untreated wastewater sample was collected in sterile conditions from the sewage of Hospital of Aydin Adnan Menderes University"	No	Site selection criteria not defined	"We aimed to contribute to the explanation of phages' role in the dissemination of AMR genes"	No	No information provided	"A total of 50 ml of the untreated wastewater sample... stored at 4°C"	Partial	Cold chain mentioned, but no exact transit time	"Stored at 4°C until bacteriophage purification step"	Yes	Processing steps described	"Centrifugation... filtration... DNase treatment... phenol chloroform extraction"	Yes	Methodology described in depth	"Sequenced on Illumina Nextseq 500... analysis via MG-RAST"	Yes	Details provided with reagents used	"Treated with DNase I... enzyme inactivated... proteinase K... DNA purified"	Partial	QC procedures for sequence analysis are mentioned, no QC for prtocol discussed	"Quality of raw data evaluated using FastQC... Trimmomatic used... alignment with Bowtie2"	6.75
Paper_068	Santiago P et al. 2018	Yes	Location and basic catchment/population info provided.	“Two secondary wastewater treatment plants located in Valencia, Spain” with population equivalents specified.	Yes	Sampling strategy to test presence of salmonella during wastewater treatement	No specific hypothesis mentioned, but “samples collected at various treatment stages” to assess treatment efficiency.	Yes	Type, volume, and frequency are clearly defined	“45 wastewater samples... 200 ml... collected from raw, secondary, tertiary effluents.”	Yes	Conditions and transit time clearly noted	“All samples were placed into sterile glass bottles, refrigerated and processed... within 6 h.”	Yes	Processing steps described	“Centrifugation... filtration... enrichment in Rappaport-Vassiliadis broth...”	Yes	Methodology described in depth	“PCR using primers ST1-1 and ST1-5... FISH using SA23 probe...”	Yes	Details provided with reagents used	“Aliquots plated onto XLD and Hektoen agar... biochemical confirmation using API20E.”	Partial	QC in AST explained, no information on culture, PCR, and FISH QC	“E. coli ATCC 25922 was used as a control strain.”	9
Paper_069	Sarekoski A et al. 2024	Yes	Location and characteristic provided	“Samples were collected from WastPan consortium study sites (n = 10)... representing different geographical areas in Finland...”	Yes	Sampling sites selected based on goal of simultaneous monitoring of pathogens and ARG targets in 24-h composite influent wastewater samples	“The study sites... include regions with seasonal tourism, intensive animal husbandry...”	Yes	Type, volume, and frequency are clearly defined	“About one-liter volumes of 24-h composite influent wastewater samples were collected once per month...”	Yes	Conditions and transit time clearly noted	“Transported in cool boxes with ice packs and temperature loggers...”	Yes	Processing steps described	“Pre-centrifugation... ultrafiltration... bead beating... PCR inhibitor removal...”	Yes	Methodology described in depth	“RT-qPCR and HT-qPCR methods... QuantStudio 6 Flex...”	Yes	Describes procedural and quality controls	“Assays included process controls, standard curves, and NTCs...”	Yes	QC steps described in detail for PCR	“Mengovirus was spiked... positive and negative controls used...”	10
Paper_070	Schwartzbrod J et al. 1983	Partial	Locations not clearly explained	“Samples were taken twice monthly over a period of one year from the Moselle River. Several locations were used between the river source and the Luxembourg border.”	No	No specific site selection criteria mentioned	Not discussed	Yes	Type and frequency defined	“Sterile gauze pads were suspended in flowing water for 24 hrs... the water was expressed from the pads.”	No	No information provided about transport or transit conditions.	“...placed in sterile flasks for transport to the laboratory...”	Yes	Processing steps described	“...culture on selenite F broth and sulfapyridine SBG broth by isolation on brilliant green agar...”	Yes	Methodology is provided	“Biochemical and serological identification... tested for antibiotic resistance via agar diffusion on Mueller-Hinton medium...”	Partial	Biochemical and serotyping referenced but not explained with reagents used	“Antibiotic disks were provided by Institut Pasteur... results shown in tables...”	No	No information on quality assurance protocols during testing, QC of sequencing analysis is defined	“Unfortunately, it was not possible... to study the transfer properties.”	5.75
Paper_071	Shinohara N et al. 1981	Yes	Location and basic catchment/population info provided.	“The sewage comes from the central area of 958 ha inhabited with a population of 105,700.”	Yes	Sampling sites were selected upstream of the identified hotspot for tracing the source	“Having detected S. typhi frequently at point P, we proceeded surveillance upstream...”	Yes	Type and frequency defined	“Sampling by the tampon method of Moore (1948)... placed in sewage for 2 to 5 days.”	No	No information provided about transport or transit conditions.	Not explicitly mentioned	Yes	Processing steps described	“Cultured in 400 ml of mannitol-selenite broth at 37 C...”	Yes	Methodology is provided	“The isolates were examined on TSI, SIM... phage typing...”	Partial	Methodology provided but no details given	“Serological identification was made with commercial antisera...”	No	No information on quality assurance protocols during testing, QC of sequencing analysis is defined	No mention of quality control procedures	6.5
Paper_072	Shinohara N et al. 1983	Yes	Location and basic catchment/population info provided.	"The sewage system drains the central part of the city with a population of 160,000 and an area of 1,538 ha. The rivers drain away the house-waste water of 400,000 population including the suburban residents."	Yes	Sampling sites selected to identify foci of salmonella involving carriers	"Sampling sewage and river water was made... at various points (A–I)"	Yes	Type and frequency defined	"Cotton tampons (40×40mm)... suspended... for 4–6 days"	No	No information provided about transport or transit conditions.	No text discussing temperature control or time to processing	Yes	Processing steps described	"Enrichment culture... in mannitol-selenite broth... plated on agar"	Yes	Methodology is provided	"Biochemical and serological examinations... phage typing"	Partial	Methodology provided or referenced, reagents used not specified for some tests	"Plated on... agar... biochemical and serological tests... phage typing"	No	No information on quality assurance protocols during testing, QC of sequencing analysis is defined	No mention of control strains or QA processes	6.5
Paper_073	Shrestha P et al. 2023	Yes	Location and characteristic provided	"Mainly, the point between Sundarijal and Chovar sections covering 25 km length of Bagmati River inside Kathmandu valley was focused... 13 sampling points... varied by 2 km apart..."	Yes	Sampling sites selected to track ARG in environment	"Mainly, the point between Sundarijal and Chovar... urban areas..."	Yes	Type, volume, and frequency are clearly defined	"500 mL of river water was sampled in sterile bottles, using the grab sampling technique... triplicate from 13 different sampling points"	No	No information provided about transport or transit conditions.	"Samples were tested as soon as they arrived at the laboratory... Temperature and pH were measured onsite"	Partial	APHA method cited but not explained	"Physicochemical and microbiological quality... heterotrophic plate count... PCR amplification..."	Partial	APHA method cited but not explained	"PCR for both tetA and sul1... cycling settings and primer sequences... gel electrophoresis..."	Partial	APHA method cited but reagents used not discussed	"Kirby-Bauer disc diffusion method... MHA... Hi-Media Laboratories, India..."	Partial	Triplicates and controls mentioned, but APHA method and its controls are not discussed	"All PCR experiments were performed in triplicate... controls: Klebsiella pneumoniae and E. coli ATCC 25922"	5.5
Paper_074	Shrestha S et al. 2024	Partial	Single site selected for study	"WWTP in Kofu City...serves 97% of the city’s total population (185,651)"	No	No hypothesis or selection criteria for site elaborated	Not mentioned	Yes	Type, volume, and frequency are clearly defined	"Thirty-six grab wastewater samples were collected three times a month...in sterile 1 L plastic bottles"	Yes	Conditions and transit time clearly noted	"Transported to the laboratory within 2–4 h in a cool bag containing ice packs"	Yes	Processing steps described	"Centrifuged at 20,000×g for 25 min at 4°C...pellet resuspended"	Yes	Methodology described in depth	"HT-qPCR was conducted on the Biomark X9™ System...14 qPCR assays included"	Yes	Methodology provided with reagents used	"Assay and sample mix preparation...thermal cycling conditions described"	Yes	Molecular quality control using phage controls is described	"MPC extraction-RT-HT-qPCR efficiency was 22.3 ± 13.2%"	9.25
Paper_075	Shrestha S et al. 2024	Yes	Location and characteristic provided	“Sampling was performed… upstream and downstream from the river confluence…population density…”	Yes	Site selection is based on urban-rural gradient and previous studies to identify hotspots	“This sampling strategy let us sample… upstream sites with relatively sparse settlement…”	Yes	Type, volume, and frequency are clearly defined	“We collected 50 mL samples… monthly… from 8am–12pm…”	Partial	Cold chain mentioned, but no exact transit time	“Placed… on ice and transported… filtered… stored at 4°C”	Yes	Processing steps described	“Samples were passed through a 0.22 μm syringe filter…used for evaluating the presence of phages”	Yes	Methodology described in depth	“Phage screening was performed by double agar overlay… plaques formed…”	Yes	Methodology provided with reagents used	“Only isolated plaques were processed… stocks obtained… phage titer measured”	Yes	QC steps described for phage screening, negative field control is included	“Positive and negative controls were included… no mention of quality assurance measures”	9.5
Paper_076	Shrestha S et al. 2025	Partial	Single site selected for study	“WWTP in Kofu City…covers 96 % of its population…”	No	No hypothesis or selection criteria for site elaborated	“Samples were collected...to capture the peak wastewater inflow time”	Yes	Type, volume, and frequency are clearly defined	“Fifty-two grab influent samples...in sterile 1-L plastic bottles”	Yes	Conditions and transit time clearly noted	“Transported to the laboratory within 2–4 h and stored at 4°C”	Yes	Processing steps described	“Centrifuged at 20,000×g...DNA extracted using QIAGEN kit”	Yes	Methodology described in depth	“Primers, probes...6-plex cdPCR assays...genes targeted”	Yes	Methodology provided with reagents used	“cdPCR was performed...E. coli tested using CHROMagar ECC”	Yes	gBlocks or synthetic plasmid DNA, negative controls defined for PCR	“Positive and negative controls...run in duplicates”	9.25
Paper_077	Siqueira JAM et al. 2024	Yes	Location and characteristic provided	“Table 1. Location of the water catchment points from the drainage channels and surface waters…”	Partial	Site choice is rationalized through a hypothesis of using metagenomics to understand microbial diversity, but the selection criteria for specific sites are not discussed	“city of Belém... historically... urban drainage and surface water impacted by anthropic actions…”	Yes	Type, volume, and frequency are clearly defined	“5250 mL of surface water was removed using a sterile bucket and rope...”	Partial	Cold chain mentioned, but no exact transit time	“The water was transferred to sterile flasks and kept at a low temperature. The flasks were immediately sent...”	Yes	Processing steps referenced and described	“Organic flocculation... 0.22 μm membrane filtration... DNA extraction...”	Yes	Methodology described in depth	“Detection using qPCR, nested PCR, kits named, equipment described...”	Yes	Methodology provided with reagents used	“Cell culture methods with RD and L20B lines... PCR controls...”	Partial	QC for PCR defined, No extraction or process control used, No QC for metagenomics process defined	“Positive and negative controls were added at different stages... PCR procedures”	8.25
Paper_078	Skariyachan S et al. 2013	Yes	Location and characteristic provided	“The selected hot spots… waste weir, left and right sluices, and right outlet”	Partial	Site choice is rationalized through a hypothesis of testing reservoir water for multi-drug resistant pathogens, but the selection criteria for specific sites are not discussed	“Present study revealed that Byramanagala tank has become a cesspool...”	Yes	Type, volume, and frequency are clearly defined	“500 ml water samples were collected… in sterile 2-litre containers… during August, September, January”	Yes	Handling and transport conditions defined	“Transported to the laboratory and processed within 12 h after collection”	Yes	Processing steps discussed	“Serial dilution and plated to nutrient agar… biochemical tests… estimation of BOD…”	Yes	Methodology described in detail	“Standard plate techniques… Kirby–Bauer method… biochemical tests including IMViC”	Yes	Methodology referenced with reagents used	“Zone of inhibition measured… compared with NCCLS standards”	Partial	standard charts used for interpretation of MPN and AST, but no mention of control strains used for culture and biochemical testing	“Compared with standard chart (NCCLS-M100 S12)”	8.75
Paper_079	Song Q et al. 2018	Yes	Location and characteristic provided	"Collected at 5 sites of the 186-kilometer man-made rivers crisscrossing along streets or villages"	Partial	Some retrospective justification, but no hypothesis-driven site selection for choosing specific sites for testing role of flooding in spreading drug-resistant pathogens	"We included Salmonella serotypes that were isolated during 5 years before the flood as a control"	Yes	Type, volume, and frequency are clearly defined	"500 mL... 10 cm below water surface with sterile glass bottles... 2 samples per site every quarter"	Yes	Transit time and handling conditions stated	"Processed within 2 hr"	Yes	Processing steps described	"500 mL... filtrated... enriched in buffered peptone water... SC, TT, RV broths"	Yes	Methodology described in detail	"Biochemical identification... serological agglutination... PCR for resistance genes"	Partial	PCR and sequencing not described clearly	"AST was performed using disc diffusion... interpreted per CLSI guidelines"	No	No information on quality control protocols during testing	Not mentioned	7.25
Paper_080	Sthapit N et al. 2024	No	Retrospective samples tested	WWTP A (oxidation ditch, 74,000 people), WWTP B (stabilization ponds, Lalitpur); river water points	No	Retrospective samples tested	Study evaluated applicability of WBE in Kathmandu Valley; no explicit site selection criteria	Partial	Type mentioned,retrospectively collected samples tested	"Grab sampling... influent and effluent samples... August 2017 to August 2019"	No	No information provided about transport or transit conditions.	Not described in text	Yes	Processing steps described	Filtration, concentration methods, and DNA/RNA extraction described	Yes	Methodology described in detail	qPCR assay targets, kits, primer sequences, and thermocycling conditions provided	Yes	Methodology provided with reagents used	qPCR mixture preparation, controls, thermal conditions specified	Yes	PCR used negative controls and plasmid standards	Use of negative controls and standards mentioned	7.5
Paper_081	Suzuki Y et al. 2016	Yes	Location and characteristic provided	“Sample sites were upstream… midstream… downstream… in Miyazaki City”	Yes	Site selection based on flow of river through urban population gradient	“...the distribution of antimicrobial resistant Salmonella... investigated from the Yae River”	Yes	Type, volume, and frequency are clearly defined	“Samples were collected in 250 mL, 500 mL, 1L bottles...”	Yes	Transit time and handling conditions stated	“Samples were immediately transported... within 4 h”	Yes	Processing steps described	“Filters were immersed in BPW… inoculated into RV broth… plated on CHROMagar…”	Yes	Methodology described in detail	“PCR for invA gene… MIC determination per CLSI…”	Yes	Methodology provided with reagents used	“Enumeration of Salmonella was carried out using the MPN… confirmed by PCR…”	Partial	Standards used for PCR and AST, no information for culture	“E. coli ATCC 25922 was used as a quality control”	9
Paper_082	Tajammul A et al. 2025	Yes	Location and characteristic provided	"Samples were collected in Karachi and Hyderabad... selected based on administrative areas... higher prevalence of typhoid cases"	Yes	Site selection based on disease prevalence	"...based on administrative areas and towns known to have a higher prevalence of typhoid cases"	Yes	Type, volume, and frequency are clearly defined	"Drinking water samples (1 liter)... wastewater samples (50–100 mL)... biofilm... 4 x 4 inch area swabbed"	Partial	Cold chain mentioned, but no exact transit time	"Samples were transported in coolers with ice packs..."	Yes	Processing steps described	"Pre-filtered... filtered through 0.45 µm... vortexed..."	Yes	Methodology described in detail	"Tested by PCR for S. Typhi and blaCTX-M group 1 genes... primers listed in Table 1"	Yes	Methodology provided with reagents used	"PCR reactions... run on a 1% agarose gel... confirmatory PCR... gBlocks gene fragments used"	Partial	PC used for PCR but no extraction control was used	"Positive amplification controls... gBlocks... extracted DNA from clinical strain"	8.5
Paper_083	Tesfaye H et al. 2019	Yes	Location and characteristic provided	"Wastewater samples released from Menilik II Hospital, TASH... Kebena and Little Akaki rivers..."	Yes	Sites selection based on their potential contribution to environmental release of microorganisms	"This study is therefore designed to determine occurrence and antimicrobial susceptibility..."	Yes	Type, volume, and frequency are clearly defined	"24 wastewater samples... 200 ml sterile bottles... collected in duplicate"	Yes	Conditions and transit time clearly noted	"Transported... within 3–4 h of collection in an ice box"	Yes	No processing step	"Enrichment in BPW → RVB & TTB → selective media... biochemical confirmation"	Yes	Methodology is provided	"Disc diffusion assay according to CLSI guidelines... list of antibiotics"	Partial	PCR referenced but conditions, methodology, kits, reagents not provided; Other identification methods listed without detail	"Biochemical tests... API 20E kit... PCR for Salmonella"	Partial	Controls used for AST, but not defined for other methods	"E. coli ATCC 25922 was used as a quality control organism"	8.5
Paper_084	Toyting J et al. 2024	No	Retrospective samples tested	"Six different canals located in Bangkok... A–F located in different land-use zones"	No	Retrospective samples tested	"Thirty strains were selected based on... presence of PMQR genes"	No	Retrospective samples tested	"Water samples were collected... mixed with buffer peptone water..."	No	Retrospective samples tested	"Samples underwent pre-enrichment..."	Yes	No processing step	Detailed enrichment, culturing, and biochemical ID procedures	Yes	Methodology is provided	"WGS performed... DNA extraction using Qiagen... SPAdes, FastQC..."	Partial	PMQR method referenced, but reagents used are not described	Biochemical tests (TSI, MIL) and molecular confirmation described	Partial	QC steps in WGS analysis mentioned, but no QC discussed for testing methodology	"Pipeline included quality checks using FoodQCPipeline, FastQC..."	5.5
Paper_085	Uzzell CB et al. 2024	Yes	Location and characteristic provided	“ES sites were selected based on… catchment population >1,200, sufficient river flow, safe accessibility…”	Yes	Selection of sites involved consideration of hydrological features, catchment population characterizing resource limited urban setting	“Utilising a previously published standardised protocol using a remote, geographic information systems (GIS) based framework…”	Yes	Type, volume, and frequency are clearly defined	“Grab samples... collected each week... 1 litre... Moore swabs deployed 72 hours before collection…”	No	No information provided about transport or transit conditions.	“Samples were filtered... spun down... Moore swabs incubated in UPE...”	Yes	Processing steps described	“Grab samples were filtered… DNA extracted using Qiagen kit... Moore swabs incubated in UPE...”	Yes	Methodology described in detail	“qPCR reaction... primers for ttr, tviB and staG... Eurogentec control…”	Yes	Methodology provided with reagents used; detailed protocol provided through protocols.io	“NTC... PCR negative... positive control using confirmed S. Typhi strain”	Yes	Controls used throughout molecular analysis to ensure the quality	“Sample Processing Control (Eurogentec)... NTC and PCR negative run”	9
Paper_086	Uzzell CB et al. 2024	Yes	Location and characteristic provided	"Candidate ES sites... identified at wastewater confluence points using remote geographic information systems analysis... delineate hydrological catchments, and estimate populations"	Yes	Selection of sites involved consideration of hydrological catchments and estimating their associated populations, followed by field visits for verification	"Sites were selected to represent a range of catchment population sizes across the study area."	Yes	Type, volume, and frequency are clearly defined	"Monthly grab and trap (Moore swab) samples were collected... Grab samples (1000 mL)... Moore swabs deployed 48 hours"	No	No information provided about transport or transit conditions.	"Storage of the filter disc at −2°C... infection control procedures followed"	Yes	Processing steps described	"Moore swabs... incubated... then filtered... grab samples... prefiltering... eluate centrifuged"	Yes	Methodology described in detail	"Multiplex quantitative PCR... primers and probes targeting 3 genes... standard curves generated"	Partial	PCR referenced but conditions, methodology, kits, reagents not provided	"DNA was extracted using the QIAamp Powerfecal Pro kit... duplex qPCR for HF183... positive control... spiked into samples before extraction"	Yes	Controls used throughout molecular analysis to ensure the quality	"An extraction/PCR positive control (Cy5-QXL670; Eurogentec) that was spiked into samples before extraction"	8.5
Paper_087	Viancelli A et al. 2015	Yes	Location and characteristic provided	“five sampling sites…stream is about 28 km…surrounded by agriculture…dairy cow, broiler, swine…”	Yes	Sites selected to represent different proximal human usage	“sampling sites were selected…” but no clear selection criteria based on hypothesis stated	Yes	Type, volume, and frequency are clearly defined	“Water samples (100 mL)…sterilized glass bottles…collected during 10 months…”	No	No information provided for Moore swab	“stored in sterilized glass bottles, retained on ice…”	Yes	No processing step	“225 ml of buffered peptone water for 24 h at 37°C as a pre-enrichment step”	Yes	Methodology is provided	MPN, ISO 6579, Allium cepa protocols described	Partial	Methodology refernced, but reagents used are not described	“Salmonella spp. detection followed procedures described in ISO 6579…”	No	No information on quality control protocols during testing	“negative control” in Allium cepa assay mentioned	6.5
Paper_088	Victoria NS et al. 2022	Yes	Location and characteristic provided	“Samples were collected from sewage discharge point along the eastern shore of Kanyakumari Coast...”	Yes	Selection of sites allowing gradient of sewage mixing with costal waters	“...chosen in Kanyakumari coast has a high human impact. Untreated sewage effluents... discharged...”	Yes	Type, volume, and frequency are clearly defined	“Water samples were collected... using 100 ml sterile bottles... sediment samples... 0–5 cm depth... collected monthly”	Yes	Conditions and transit time clearly noted	“...brought to the laboratory in a portable icebox with-in 2 h...”	Yes	No processing step	“Samples were inoculated in enrichment... plated... biochemical identification...”	Yes	Methodology described in detail	“...biochemical tests... Kirby Bauer method... results interpreted...”	Partial	Methodology refernced, but reagents used are not described for many tests	“...performed by following the methods of (Simidu and Aiso, 1962)... using media...”	Partial	QC standards referenced for AST, but no specific QC for lab methods mentioned	“...recommendations of the National Committee for Clinical Laboratory Standards...”	8.5
Paper_089	Victoria TNS et al. 2024	Yes	Location and characteristic provided	"Samples were collected from three different coastal ecosystems such as Chinnamuttom (site1), Kovalam (site 2) and Manakudy (site 3)."	Yes	Selection of sites considers anthropogenic activities in proximity	"The coastline of Kanyakumari has neighboring villages with unique features… to observe the influence of anthropogenic pressures…"	Partial	Type and frequency defined, no volume mentioned	"Triplicate water samples collected from waters 0–20 cm below the surface, using sterile bottles at each site…"	Yes	Conditions and transit time clearly noted	"Brought to the laboratory in a portable icebox with-in two hours…"	Yes	No processing step	"Samples were inoculated in enrichment like Selenite F Broth, BHI… and sub-cultured using standard loop technique…"	Yes	Methodology is provided	"Coliforms were detected by inoculation… lauryl tryptose broth… EMB agar… Biochemical tests performed…"	Partial	Methodology provided, but reagents used are not described for many tests	"Antibiotic sensitivity test by Kirby-Bauer Disk Diffusion method…"	Partial	Replicates noted but no specific mention of QC for lab methods	"Triplicate samples were maintained… average values were expressed…"	8
Paper_090	Vincent V et al. 2007	Yes	Location and characteristic provided	“Care was taken to ensure locations were representative of only lavatories…”	Yes	Sites selected to ensure closed systems linked to lavoratory while not getting water from any other source	“The access points were chosen as the manhole draining nearest…”	Partial	Type and frequency defined, no volume mentioned	“Grab samples…at 10:00, 12:00, and 14:00 approximately once every 2 weeks…”	No	No information provided about transport or transit conditions.	“Frozen at −72°C…thawed prior to analysis”	No	No information provided when sample and glycerol mixture was made	“Centrifuged…added to enrichment broths…plated on selective media”	Yes	Methodology is provided	“SYBR Green QPCR Master Mix… PCR primers… BLASTN search…”	Yes	Methodology provided with reagents used	“PCR, biochemical tests, serotyping, PFGE…”	Partial	Controls mentioned for PCR, no QC mentioned for other lab protocols	“Positive and negative controls used”	5.5
Paper_091	Xi X et al. 2015	Yes	Location and characteristic provided	“Fourteen samplings were collected from the pastoral area of Helin village in Inner Mongolia…”	Yes	Sites selected to test how distance affects microbial pollution from source	“The aim…was to investigate pollution severity…by comparing the pollution source with surrounding samples.”	No	Sampling is not explained	“Samples 1 and 2 were collected from fresh cow pats… sample 5 from surface water… sample 6 from soil…”	No	No information provided about transport or transit conditions.	“All extracted DNA samples were stored at -20°C…”	Yes	Processing steps described	“The wastewater samples…were centrifuged…cell pellet washed…”	Yes	Methodology described in detail	“PCR-DGGE for microbial community profiling… qPCR for quantification of pathogens and ARGs”	Yes	Methodologies and reagents are clearly described	“Primers, PCR conditions, qPCR protocol, standard curves”	Partial	Positive control use described, but no mention of process controls, negative controls, or replicates	“Standard bacterial strains…coefficient of determination”	7
Paper_092	Yan T et al. 2018	Yes	Location and characteristic provided	“SIWTP… treats ~60% of the MW of the City and County of Honolulu”	Partial	Single sampling site was used, rationale implied but single site data not enough to test the hypothesis	“To evaluate this, the concentration of Salmonella… was monitored over a 54-week period…”	Yes	Type, volume, and frequency are clearly defined	“Each Sunday, raw untreated MW samples (1 L) were collected hourly… and 40 mL… was mixed…”	Yes	Conditions and transit time clearly noted	“Samples were stored at 4 °C in the dark and transported… within 24 h”	Yes	Processing steps described	“10-fold serial dilutions… in TSB… enrichment on MSRV… plated on XLD… confirmed on LIA and TSA”	Yes	Methodology described in detail	“qPCR targeting ttr locus… PFGE with BioNumerics…”	Yes	Methodology referenced, reagents used are not described	“PFGE analysis… CHEF Mapper… serotype classification with PulseNet”	No	No information on quality control protocols during testing	“PFGE patterns were indistinguishable… BioNumerics used”	7.75
Paper_093	Yanagimoto K et al. 2020	Yes	Location and characteristic provided	"WWTPs serve a population of ~350,000... treat ~180,000 m³/day"	Yes	Sites selected to compare wastewater isolates with clinical isolates from same area	"WWTP-A and WWTP-B in Yamanashi... monthly for 3 years"	Partial	Type and frequency discussed, no information on volume	"400 mL of each sample... collected monthly... for 3 years"	Yes	Conditions and transit time clearly noted	"Stored at 4°C after sampling, and tested within 24 h"	Yes	Processing steps described	"Centrifuged at 21,000×g... enriched in Rappaport–Vassiliadis broths"	Yes	Methodology described in detail	"PCR, culture on CHROMagar and SS agar, biochemical and serotyping"	Yes	Methodology refernced, and reagents used defiend	"PCR primers, PFGE protocol, antimicrobial susceptibility using CLSI"	Partial	Control strains mentioned for PCR and AST, no mention of control strains for other lab methods	"E. coli ATCC25922 used as quality control"	8.5
Paper_094	Zhang CM et al. 2019	Yes	Location and characteristic provided	"WWTPs located in Xi’an city...longitude and latitude provided..."	Partial	Multiple sites selected to understand effect of wastewater treatment stages, but not all sites use similar/same parameters	"WWTPs located in northwest China...to investigate evolution of antibiotic resistance..."	Partial	Type, volume specified, frequency not mentioned	"1 L of water sample was collected in sterile containers"	Yes	Conditions and transit time clearly noted	"Transported to the laboratory within 4 h on ice"	Yes	Processing steps described	"Filtered through a membrane...incubated in BPW...cultured in RV broth..."	Yes	Methodology described in detail	"PCR with invA primers...disk diffusion method..."	Yes	Methodology referenced, reagents used are described	"PCR amplification...agarose gel electrophoresis...antibiotic susceptibility..."	Partial	QC for AST defined, but not for other laboratory methods	"E. coli ATCC 25922 was used as a quality control strain..."	8.25

## Sheet: Questions
Question	Category	Guidance on “Yes”	Guidance on “Partial”	Guidance on “No”
Q1. The study provided details of sampling sites.	Site selection	The study outlines the details of sampling sites, including parameters such as location, catchment area, and population.	The study describes a few of the characteristics.	No information is provided.
Q2. The study has well-defined criteria for selecting the sampling site.		The study has rationalized site selection through a central question or hypothesis	The study provided some rationale for selection.	No rationale is provided.
Q3. The study provides details of sample collection.	Sample collection	The study has clearly defined sample collection details such as type, volume, and frequency	The study covered some sample collection details	No information is provided.
Q4. The study provides details of sample handling and transport.	Sample handling and transport	The study provides information on sample handling after collection, storage conditions, transport conditions, and transit times	The study covered some of the sample handling and transport details	No information is provided.
Q5. The study provided details of sample processing before laboratory testing.	Sample processing	The study provided detailed steps for sample processing (if used), OR no processing steps were used.	The study provided steps without details.	No information is provided.
Q6. The study provided a detailed description of the testing methodology	Sample testing	The study provided a detailed outline of the methods used	The study provided some details, but did not capture all aspects.	No information was provided.
Q7. The study provided details about performing the laboratory testing		The study provided detailed information on conditions, kits, and reagents used for the testing, including any inferences used for interpretation	The study provided some details, but did not capture all aspects.	No information was provided.
Q8. The study provided information on quality control or quality assurance aspects of laboratory testing		The study provided QC steps for all laboratory methods used	The study provided QC steps for some of the methods used	No information was provided.
